# Supplementary material for: catena-Poly[[(dimethyl sulfoxide-κO)zinc(II)]-μ-(E)-2-[(2-oxido-1-naphth­yl)­methyl­eneamino]propanoato-κ4 O 2,N,O 1:O 1′]
Source: Acta Crystallogr Sect E Struct Rep Online. 2008 Sep 27;64(Pt 10):m1338. doi: 10.1107/S1600536808030614 (PMC2959363; doi:10.1107/S1600536808030614)
Supplement: Supplementary file 1 [file e-64-m1338-sup1.cif]

##############################################################################
###                                                                        ###
###        Electronic paper (Acta Crystallographica Section E)             ###
###                                                                        ###
##############################################################################
#                                                                            #
# This CIF contains the data in a paper accepted for publication in Acta     #
# Crystallographica Section E. It conforms to the requirements of Notes      #
# for Authors for Section E, and has been peer reviewed under the auspices   #
# of the IUCr Commission on Journals.                                        #
#                                                                            #
# Full details of the Crystallographic Information File format               #
# are given in the paper "The Crystallographic Information File (CIF):       #
# a New Standard Archive File for Crystallography" by S. R. Hall, F. H.      #
# Allen and I. D. Brown [Acta Cryst. (1991), A47, 655-685].                  #
#                                                                            #
# The current version of the core CIF dictionary is obtainable from          #
# ftp://ftp.iucr.org/pub/cif_core.dic. The current version number is 2.4.    #
#                                                                            #
# Software is freely available for graphical display of the structure(s) in  #
# this CIF.  For information consult the CIF home page http://www.iucr.org/  #
# cif/home.html                                                              #
#                                                                            #
# This file may be used for bona fide research purposes within the           #
# scientific community so long as proper attribution is given to the journal # 
# article from which it was obtained.                                        #
#                                                                            #
##############################################################################
                                             
data_I
_audit_creation_method     SHELXL-97
_chemical_name_systematic
;
<i>catena</i>-Poly[[(dimethyl sulfoxide-\kO)zinc(II)]-
\m-(E)-2-[(2-oxido-1-naphthyl)methyleneamino]propanoato-\k^4^O^2^,N,O^1^:O^1'^]
;
_chemical_name_common     ?
_chemical_formula_moiety     'C16 H17 N O4 S Zn'
_chemical_formula_sum     'C16 H17 N O4 S Zn'
_chemical_formula_iupac     '[Zn (C14 H11 N O3) (C2 H6 O S)]'
_chemical_formula_weight     384.74
_chemical_melting_point     ?
_symmetry_cell_setting     'Monoclinic'
_symmetry_space_group_name_H-M     'P 21 '
_symmetry_space_group_name_Hall     'P 2yb'
loop_
    _symmetry_equiv_pos_as_xyz
    'x, y, z'
    '-x, y+1/2, -z'
_cell_length_a     9.676(4)
_cell_length_b     7.651(4)
_cell_length_c     11.715(5)
_cell_angle_alpha     90.00
_cell_angle_beta     106.256(15)
_cell_angle_gamma     90.00
_cell_volume     832.6(7)
_cell_formula_units_Z     2
_cell_measurement_reflns_used     7870
_cell_measurement_theta_min     3.22
_cell_measurement_theta_max     27.48
_cell_measurement_temperature     291(2)
_exptl_crystal_description     block
_exptl_crystal_colour     yellow
_exptl_crystal_size_max     0.31
_exptl_crystal_size_mid     0.28
_exptl_crystal_size_min     0.24
_exptl_crystal_density_diffrn     1.535
_exptl_crystal_density_meas     ?
_exptl_crystal_density_method     'not measured'
_exptl_crystal_F_000     396
_exptl_absorpt_coefficient_mu     1.618
_exptl_absorpt_correction_type     Multi-scan
_exptl_absorpt_process_details     '(ABSCOR; Higashi, 1995)'
_exptl_absorpt_correction_T_min     0.6330
_exptl_absorpt_correction_T_max     0.6974
_exptl_special_details
;
;
_diffrn_ambient_temperature     291(2)
_diffrn_radiation_type     MoK\a
_diffrn_radiation_wavelength     0.71073
_diffrn_radiation_source     'fine-focus sealed tube'
_diffrn_radiation_monochromator     graphite
_diffrn_measurement_device_type     'Rigaku R-AXIS RAPID'
_diffrn_measurement_method     \w
_diffrn_detector_area_resol_mean     ?
_diffrn_reflns_number     8191
_diffrn_reflns_av_R_equivalents     0.0204
_diffrn_reflns_av_sigmaI/netI     0.0389
_diffrn_reflns_theta_min     3.22
_diffrn_reflns_theta_max     27.48
_diffrn_reflns_theta_full     27.48
_diffrn_measured_fraction_theta_max     0.994
_diffrn_measured_fraction_theta_full     0.994
_diffrn_reflns_limit_h_min     -11
_diffrn_reflns_limit_h_max     12
_diffrn_reflns_limit_k_min     -9
_diffrn_reflns_limit_k_max     9
_diffrn_reflns_limit_l_min     -15
_diffrn_reflns_limit_l_max     15
_diffrn_standards_number     0
_diffrn_standards_interval_count     0
_diffrn_standards_interval_time     0
_diffrn_standards_decay_%     0
_refine_special_details
;
Refinement of <i>F</i>^2^ against ALL reflections. The weighted <i>R</i>-factor
<i>wR</i> and goodness of fit <i>S</i> are based on <i>F</i>^2^, conventional
<i>R</i>-factors <i>R</i> are based on <i>F</i>, with <i>F</i> set to zero for
negative <i>F</i>^2^. The threshold expression of <i>F</i>^2^ >
\s(<i>F</i>^2^) is used only for calculating <i>R</i>-factors(gt) <i>etc</i>.
and is not relevant to the choice of reflections for refinement.
<i>R</i>-factors based on <i>F</i>^2^ are statistically about twice as large
as those based on <i>F</i>, and <i>R</i>- factors based on ALL data will be
even larger.
;
_reflns_number_total     3729
_reflns_number_gt     3533
_reflns_threshold_expression     I>2\s(I)
_refine_ls_structure_factor_coef     Fsqd
_refine_ls_matrix_type     full
_refine_ls_R_factor_all     0.0260
_refine_ls_R_factor_gt     0.0240
_refine_ls_wR_factor_gt     0.0551
_refine_ls_wR_factor_ref     0.0561
_refine_ls_goodness_of_fit_ref     1.064
_refine_ls_restrained_S_all     1.063
_refine_ls_number_reflns     3729
_refine_ls_number_parameters     211
_refine_ls_number_restraints     1
_refine_ls_hydrogen_treatment     constr
_refine_ls_weighting_scheme     calc
_refine_ls_weighting_details
                 'calc w=1/[\s^2^(Fo^2^)+(0.0259P)^2^] where P=(Fo^2^+2Fc^2^)/3'
_atom_sites_solution_hydrogens     geom
_atom_sites_solution_primary     direct
_atom_sites_solution_secondary     difmap
_refine_ls_shift/su_max     0.001
_refine_ls_shift/su_mean     0.000
_refine_diff_density_max     0.252
_refine_diff_density_min     -0.190
_refine_ls_extinction_method     none
_refine_ls_extinction_coef     ?
_refine_ls_abs_structure_details     'Flack (1983), 1675 Friedel pairs'
_refine_ls_abs_structure_Flack     0.006(8)
loop_
    _atom_type_symbol
    _atom_type_description
    _atom_type_scat_dispersion_real
    _atom_type_scat_dispersion_imag
    _atom_type_scat_source
    'C' 'C' 0.0033 0.0016
                         'International Tables Vol C Tables 4.2.6.8 and 6.1.1.4'
    'H' 'H' 0.0000 0.0000
                         'International Tables Vol C Tables 4.2.6.8 and 6.1.1.4'
    'N' 'N' 0.0061 0.0033
                         'International Tables Vol C Tables 4.2.6.8 and 6.1.1.4'
    'O' 'O' 0.0106 0.0060
                         'International Tables Vol C Tables 4.2.6.8 and 6.1.1.4'
    'Zn' 'Zn' 0.2839 1.4301
                         'International Tables Vol C Tables 4.2.6.8 and 6.1.1.4'
    'S' 'S' 0.1246 0.1234
                         'International Tables Vol C Tables 4.2.6.8 and 6.1.1.4'
_computing_data_collection     'RAPID-AUTO (Rigaku, 1998)'
_computing_cell_refinement     'RAPID-AUTO (Rigaku, 1998)'
_computing_data_reduction     'CrystalStructure (Rigaku/MSC, 2002)'
_computing_structure_solution     'SHELXS97 (Sheldrick, 2008)'
_computing_structure_refinement     'SHELXL97 (Sheldrick, 2008)'
_computing_molecular_graphics     'SHELXTL (Sheldrick, 2008)'
_computing_publication_material     'SHELXL97 (Sheldrick, 2008)'
loop_
    _atom_site_type_symbol
    _atom_site_label
    _atom_site_fract_x
    _atom_site_fract_y
    _atom_site_fract_z
    _atom_site_U_iso_or_equiv
    _atom_site_adp_type
    _atom_site_calc_flag
    _atom_site_refinement_flags
    _atom_site_occupancy
    _atom_site_disorder_assembly
    _atom_site_disorder_group
    C C1 0.7743(2) -0.1178(3) 0.23967(18) 0.0288(4) Uani d . 1 . .
    C C2 0.66925(19) -0.0224(3) 0.15494(15) 0.0272(4) Uani d . 1 . .
    C C3 0.6855(2) 0.0055(4) 0.03564(15) 0.0304(4) Uani d . 1 . .
    C C4 0.5858(3) 0.0965(3) -0.0557(2) 0.0429(6) Uani d . 1 . .
    H H4 0.5020 0.1392 -0.0416 0.051 Uiso calc R 1 . .
    C C5 0.6085(3) 0.1243(4) -0.1655(2) 0.0477(6) Uani d . 1 . .
    H H5 0.5400 0.1837 -0.2243 0.057 Uiso calc R 1 . .
    C C6 0.7336(3) 0.0636(3) -0.1883(2) 0.0483(6) Uani d . 1 . .
    H H6 0.7504 0.0859 -0.2613 0.058 Uiso calc R 1 . .
    C C7 0.8305(3) -0.0276(4) -0.10433(19) 0.0445(6) Uani d . 1 . .
    H H7 0.9131 -0.0694 -0.1209 0.053 Uiso calc R 1 . .
    C C8 0.8094(2) -0.0613(3) 0.00897(19) 0.0340(5) Uani d . 1 . .
    C C9 0.9098(2) -0.1605(4) 0.0950(2) 0.0418(5) Uani d . 1 . .
    H H9 0.9890 -0.2075 0.0756 0.050 Uiso calc R 1 . .
    C C10 0.8947(2) -0.1897(3) 0.2055(2) 0.0382(5) Uani d . 1 . .
    H H10 0.9628 -0.2568 0.2595 0.046 Uiso calc R 1 . .
    C C11 0.5465(2) 0.0524(3) 0.18248(18) 0.0292(4) Uani d . 1 . .
    H H11 0.4778 0.1043 0.1198 0.035 Uiso calc R 1 . .
    C C12 0.3897(2) 0.1430(3) 0.29272(17) 0.0307(4) Uani d . 1 . .
    H H12 0.3676 0.2387 0.2349 0.037 Uiso calc R 1 . .
    C C13 0.2635(2) 0.0163(5) 0.2663(3) 0.0612(9) Uani d . 1 . .
    H H13A 0.2422 -0.0219 0.1851 0.092 Uiso calc R 1 . .
    H H13B 0.1808 0.0738 0.2788 0.092 Uiso calc R 1 . .
    H H13C 0.2879 -0.0829 0.3182 0.092 Uiso calc R 1 . .
    C C14 0.4141(2) 0.2180(3) 0.41799(18) 0.0274(4) Uani d . 1 . .
    C C15 0.7228(3) 0.4372(3) 0.3802(3) 0.0555(7) Uani d . 1 . .
    H H15A 0.6852 0.3618 0.3132 0.083 Uiso calc R 1 . .
    H H15B 0.7508 0.5467 0.3534 0.083 Uiso calc R 1 . .
    H H15C 0.6501 0.4571 0.4202 0.083 Uiso calc R 1 . .
    C C16 0.9720(3) 0.2924(4) 0.3760(3) 0.0566(7) Uani d . 1 . .
    H H16A 1.0605 0.2349 0.4161 0.085 Uiso calc R 1 . .
    H H16B 0.9930 0.3998 0.3418 0.085 Uiso calc R 1 . .
    H H16C 0.9161 0.2180 0.3143 0.085 Uiso calc R 1 . .
    N N1 0.52124(17) 0.0554(2) 0.28544(14) 0.0268(3) Uani d . 1 . .
    O O1 0.77231(16) -0.1464(2) 0.34856(12) 0.0355(3) Uani d . 1 . .
    O O2 0.51906(16) 0.1680(2) 0.49919(13) 0.0372(4) Uani d . 1 . .
    O O3 0.32074(15) 0.3268(2) 0.42825(13) 0.0354(3) Uani d . 1 . .
    O O4 0.82733(16) 0.1620(2) 0.51567(15) 0.0422(4) Uani d . 1 . .
    S S1 0.87374(6) 0.33792(8) 0.47907(5) 0.03915(13) Uani d . 1 . .
    Zn Zn1 0.66361(2) -0.00892(3) 0.440772(16) 0.02749(7) Uani d . 1 . .
loop_
    _atom_site_aniso_label
    _atom_site_aniso_U_11
    _atom_site_aniso_U_22
    _atom_site_aniso_U_33
    _atom_site_aniso_U_12
    _atom_site_aniso_U_13
    _atom_site_aniso_U_23
    C1 0.0313(10) 0.0256(11) 0.0325(9) -0.0010(8) 0.0141(9) -0.0017(8)
    C2 0.0308(8) 0.0236(10) 0.0288(8) 0.0005(10) 0.0113(7) -0.0007(10)
    C3 0.0376(9) 0.0261(11) 0.0303(8) -0.0042(11) 0.0141(8) -0.0031(10)
    C4 0.0557(15) 0.0403(14) 0.0372(11) 0.0075(12) 0.0204(12) 0.0064(10)
    C5 0.0727(17) 0.0373(14) 0.0331(11) -0.0006(13) 0.0146(12) 0.0055(10)
    C6 0.0787(18) 0.0388(13) 0.0374(11) -0.0155(13) 0.0323(14) -0.0064(10)
    C7 0.0566(13) 0.0462(16) 0.0411(10) -0.0114(14) 0.0308(11) -0.0094(12)
    C8 0.0387(11) 0.0339(13) 0.0330(10) -0.0073(9) 0.0162(9) -0.0070(8)
    C9 0.0357(11) 0.0521(15) 0.0441(12) 0.0053(11) 0.0221(11) -0.0068(11)
    C10 0.0345(11) 0.0424(14) 0.0392(11) 0.0104(10) 0.0130(10) -0.0003(10)
    C11 0.0311(10) 0.0269(10) 0.0291(9) 0.0025(8) 0.0076(9) 0.0001(7)
    C12 0.0280(10) 0.0330(12) 0.0319(10) 0.0043(9) 0.0096(9) -0.0071(9)
    C13 0.0308(11) 0.073(2) 0.0840(18) -0.0102(14) 0.0225(12) -0.0487(19)
    C14 0.0279(10) 0.0267(10) 0.0333(10) -0.0044(8) 0.0181(9) -0.0043(8)
    C15 0.0493(14) 0.0333(14) 0.088(2) 0.0012(11) 0.0255(15) 0.0115(12)
    C16 0.0464(15) 0.0558(19) 0.0764(19) -0.0036(13) 0.0319(15) -0.0019(15)
    N1 0.0266(8) 0.0274(9) 0.0284(7) 0.0022(6) 0.0106(7) -0.0035(6)
    O1 0.0414(8) 0.0361(9) 0.0325(7) 0.0111(7) 0.0161(7) 0.0074(6)
    O2 0.0369(8) 0.0455(10) 0.0309(7) 0.0056(7) 0.0121(7) -0.0044(7)
    O3 0.0358(8) 0.0372(9) 0.0365(7) 0.0056(7) 0.0156(7) -0.0104(7)
    O4 0.0371(8) 0.0357(9) 0.0520(9) -0.0084(7) 0.0094(7) 0.0051(8)
    S1 0.0388(3) 0.0311(3) 0.0503(3) -0.0096(2) 0.0169(3) -0.0059(2)
    Zn1 0.02884(11) 0.02883(11) 0.02707(10) 0.00032(12) 0.01157(8) 0.00374(11)
_geom_special_details
;
All e.s.d.'s (except the e.s.d. in the dihedral angle between two l.s. planes)
are estimated using the full covariance matrix. The cell e.s.d.'s are taken
into account individually in the estimation of e.s.d.'s in distances, angles
and torsion angles; correlations between e.s.d.'s in cell parameters are only
used when they are defined by crystal symmetry. An approximate (isotropic)
treatment of cell e.s.d.'s is used for estimating e.s.d.'s involving l.s.
planes.
;
loop_
    _geom_bond_atom_site_label_1
    _geom_bond_atom_site_label_2
    _geom_bond_site_symmetry_2
    _geom_bond_distance
    _geom_bond_publ_flag
    C1 O1 . 1.300(2) ?
    C1 C2 . 1.410(3) ?
    C1 C10 . 1.443(3) ?
    C2 C11 . 1.434(3) ?
    C2 C3 . 1.465(2) ?
    C3 C4 . 1.408(3) ?
    C3 C8 . 1.416(3) ?
    C4 C5 . 1.381(3) ?
    C4 H4 . 0.9300 ?
    C5 C6 . 1.391(4) ?
    C5 H5 . 0.9300 ?
    C6 C7 . 1.348(4) ?
    C6 H6 . 0.9300 ?
    C7 C8 . 1.422(3) ?
    C7 H7 . 0.9300 ?
    C8 C9 . 1.409(3) ?
    C9 C10 . 1.361(3) ?
    C9 H9 . 0.9300 ?
    C10 H10 . 0.9300 ?
    C11 N1 . 1.296(2) ?
    C11 H11 . 0.9300 ?
    C12 N1 . 1.462(2) ?
    C12 C13 . 1.521(3) ?
    C12 C14 . 1.531(3) ?
    C12 H12 . 0.9800 ?
    C13 H13A . 0.9600 ?
    C13 H13B . 0.9600 ?
    C13 H13C . 0.9600 ?
    C14 O2 . 1.242(3) ?
    C14 O3 . 1.259(3) ?
    C15 S1 . 1.762(3) ?
    C15 H15A . 0.9600 ?
    C15 H15B . 0.9600 ?
    C15 H15C . 0.9600 ?
    C16 S1 . 1.768(3) ?
    C16 H16A . 0.9600 ?
    C16 H16B . 0.9600 ?
    C16 H16C . 0.9600 ?
    N1 Zn1 . 2.0119(18) yes
    O1 Zn1 . 2.0040(15) yes
    O2 Zn1 . 2.1891(16) yes
    O3 Zn1 2_656 1.9560(15) yes
    O4 S1 . 1.5184(18) ?
    O4 Zn1 . 2.0520(17) yes
    Zn1 O3 2_646 1.9560(15) ?
loop_
    _geom_angle_atom_site_label_1
    _geom_angle_atom_site_label_2
    _geom_angle_atom_site_label_3
    _geom_angle_site_symmetry_1
    _geom_angle_site_symmetry_3
    _geom_angle
    _geom_angle_publ_flag
    O1 C1 C2 . . 124.91(17) ?
    O1 C1 C10 . . 116.32(19) ?
    C2 C1 C10 . . 118.77(17) ?
    C1 C2 C11 . . 121.86(16) ?
    C1 C2 C3 . . 119.89(17) ?
    C11 C2 C3 . . 118.24(18) ?
    C4 C3 C8 . . 116.96(17) ?
    C4 C3 C2 . . 124.27(18) ?
    C8 C3 C2 . . 118.77(19) ?
    C5 C4 C3 . . 122.0(2) ?
    C5 C4 H4 . . 119.0 ?
    C3 C4 H4 . . 119.0 ?
    C4 C5 C6 . . 120.1(2) ?
    C4 C5 H5 . . 120.0 ?
    C6 C5 H5 . . 120.0 ?
    C7 C6 C5 . . 119.9(2) ?
    C7 C6 H6 . . 120.1 ?
    C5 C6 H6 . . 120.1 ?
    C6 C7 C8 . . 121.5(2) ?
    C6 C7 H7 . . 119.2 ?
    C8 C7 H7 . . 119.2 ?
    C9 C8 C3 . . 119.56(17) ?
    C9 C8 C7 . . 120.97(19) ?
    C3 C8 C7 . . 119.5(2) ?
    C10 C9 C8 . . 122.14(19) ?
    C10 C9 H9 . . 118.9 ?
    C8 C9 H9 . . 118.9 ?
    C9 C10 C1 . . 120.8(2) ?
    C9 C10 H10 . . 119.6 ?
    C1 C10 H10 . . 119.6 ?
    N1 C11 C2 . . 126.87(19) ?
    N1 C11 H11 . . 116.6 ?
    C2 C11 H11 . . 116.6 ?
    N1 C12 C13 . . 111.01(19) ?
    N1 C12 C14 . . 108.94(16) ?
    C13 C12 C14 . . 109.48(17) ?
    N1 C12 H12 . . 109.1 ?
    C13 C12 H12 . . 109.1 ?
    C14 C12 H12 . . 109.1 ?
    C12 C13 H13A . . 109.5 ?
    C12 C13 H13B . . 109.5 ?
    H13A C13 H13B . . 109.5 ?
    C12 C13 H13C . . 109.5 ?
    H13A C13 H13C . . 109.5 ?
    H13B C13 H13C . . 109.5 ?
    O2 C14 O3 . . 125.85(18) ?
    O2 C14 C12 . . 119.49(17) ?
    O3 C14 C12 . . 114.66(19) ?
    S1 C15 H15A . . 109.5 ?
    S1 C15 H15B . . 109.5 ?
    H15A C15 H15B . . 109.5 ?
    S1 C15 H15C . . 109.5 ?
    H15A C15 H15C . . 109.5 ?
    H15B C15 H15C . . 109.5 ?
    S1 C16 H16A . . 109.5 ?
    S1 C16 H16B . . 109.5 ?
    H16A C16 H16B . . 109.5 ?
    S1 C16 H16C . . 109.5 ?
    H16A C16 H16C . . 109.5 ?
    H16B C16 H16C . . 109.5 ?
    C11 N1 C12 . . 117.15(17) ?
    C11 N1 Zn1 . . 125.29(13) ?
    C12 N1 Zn1 . . 116.50(12) ?
    C1 O1 Zn1 . . 126.51(14) ?
    C14 O2 Zn1 . . 114.09(12) ?
    C14 O3 Zn1 . 2_656 126.85(14) ?
    S1 O4 Zn1 . . 134.27(11) ?
    O4 S1 C15 . . 108.15(11) ?
    O4 S1 C16 . . 106.05(12) ?
    C15 S1 C16 . . 98.14(15) ?
    O3 Zn1 O1 2_646 . 98.54(7) yes
    O3 Zn1 N1 2_646 . 138.57(7) yes
    O1 Zn1 N1 . . 88.32(7) yes
    O3 Zn1 O4 2_646 . 101.12(7) yes
    O1 Zn1 O4 . . 96.09(7) yes
    N1 Zn1 O4 . . 118.82(7) yes
    O3 Zn1 O2 2_646 . 93.89(7) yes
    O1 Zn1 O2 . . 166.10(6) yes
    N1 Zn1 O2 . . 78.22(6) yes
    O4 Zn1 O2 . . 87.52(7) yes
loop_
    _geom_torsion_atom_site_label_1
    _geom_torsion_atom_site_label_2
    _geom_torsion_atom_site_label_3
    _geom_torsion_atom_site_label_4
    _geom_torsion_site_symmetry_1
    _geom_torsion_site_symmetry_2
    _geom_torsion_site_symmetry_3
    _geom_torsion_site_symmetry_4
    _geom_torsion
    _geom_torsion_publ_flag
    O1 C1 C2 C11 . . . . -0.5(4) ?
    C10 C1 C2 C11 . . . . 179.8(2) ?
    O1 C1 C2 C3 . . . . 178.2(2) ?
    C10 C1 C2 C3 . . . . -1.4(3) ?
    C1 C2 C3 C4 . . . . 179.0(2) ?
    C11 C2 C3 C4 . . . . -2.2(4) ?
    C1 C2 C3 C8 . . . . -1.5(3) ?
    C11 C2 C3 C8 . . . . 177.3(2) ?
    C8 C3 C4 C5 . . . . -1.7(4) ?
    C2 C3 C4 C5 . . . . 177.8(3) ?
    C3 C4 C5 C6 . . . . -0.8(4) ?
    C4 C5 C6 C7 . . . . 2.2(4) ?
    C5 C6 C7 C8 . . . . -1.1(4) ?
    C4 C3 C8 C9 . . . . -177.1(2) ?
    C2 C3 C8 C9 . . . . 3.4(3) ?
    C4 C3 C8 C7 . . . . 2.8(3) ?
    C2 C3 C8 C7 . . . . -176.7(2) ?
    C6 C7 C8 C9 . . . . 178.4(2) ?
    C6 C7 C8 C3 . . . . -1.4(4) ?
    C3 C8 C9 C10 . . . . -2.4(4) ?
    C7 C8 C9 C10 . . . . 177.7(2) ?
    C8 C9 C10 C1 . . . . -0.6(4) ?
    O1 C1 C10 C9 . . . . -177.2(2) ?
    C2 C1 C10 C9 . . . . 2.5(3) ?
    C1 C2 C11 N1 . . . . 5.6(4) ?
    C3 C2 C11 N1 . . . . -173.2(2) ?
    N1 C12 C14 O2 . . . . -15.1(3) ?
    C13 C12 C14 O2 . . . . 106.5(2) ?
    N1 C12 C14 O3 . . . . 165.76(17) ?
    C13 C12 C14 O3 . . . . -72.7(3) ?
    C2 C11 N1 C12 . . . . 178.6(2) ?
    C2 C11 N1 Zn1 . . . . 10.9(3) ?
    C13 C12 N1 C11 . . . . 89.0(2) ?
    C14 C12 N1 C11 . . . . -150.37(18) ?
    C13 C12 N1 Zn1 . . . . -102.1(2) ?
    C14 C12 N1 Zn1 . . . . 18.5(2) ?
    C2 C1 O1 Zn1 . . . . -20.7(3) ?
    C10 C1 O1 Zn1 . . . . 158.98(16) ?
    O3 C14 O2 Zn1 . . . . -175.97(16) ?
    C12 C14 O2 Zn1 . . . . 4.9(2) ?
    O2 C14 O3 Zn1 . . . 2_656 16.7(3) ?
    C12 C14 O3 Zn1 . . . 2_656 -164.18(13) ?
    Zn1 O4 S1 C15 . . . . 23.79(18) ?
    Zn1 O4 S1 C16 . . . . -80.64(17) ?
    C1 O1 Zn1 O3 . . . 2_646 165.79(17) ?
    C1 O1 Zn1 N1 . . . . 26.85(17) ?
    C1 O1 Zn1 O4 . . . . -91.96(18) ?
    C1 O1 Zn1 O2 . . . . 12.5(4) ?
    C11 N1 Zn1 O3 . . . 2_646 -122.75(17) ?
    C12 N1 Zn1 O3 . . . 2_646 69.40(17) ?
    C11 N1 Zn1 O1 . . . . -21.72(17) ?
    C12 N1 Zn1 O1 . . . . 170.43(14) ?
    C11 N1 Zn1 O4 . . . . 74.31(18) ?
    C12 N1 Zn1 O4 . . . . -93.54(15) ?
    C11 N1 Zn1 O2 . . . . 154.80(18) ?
    C12 N1 Zn1 O2 . . . . -13.05(14) ?
    S1 O4 Zn1 O3 . . . 2_646 -170.20(14) ?
    S1 O4 Zn1 O1 . . . . 89.82(14) ?
    S1 O4 Zn1 N1 . . . . -1.61(17) ?
    S1 O4 Zn1 O2 . . . . -76.72(14) ?
    C14 O2 Zn1 O3 . . . 2_646 -134.50(15) ?
    C14 O2 Zn1 O1 . . . . 19.0(4) ?
    C14 O2 Zn1 N1 . . . . 4.39(14) ?
    C14 O2 Zn1 O4 . . . . 124.51(15) ?
data_global
_journal_date_recd_electronic     2008-09-22
_journal_date_accepted     2008-09-23
_journal_name_full     'Acta Crystallographica, Section E'
_journal_year     2008
_journal_volume     64
_journal_issue     10
_journal_page_first     m1338
_journal_page_last     m1338
_journal_paper_category     QM
_journal_coeditor_code     NG2495
_publ_contact_author_name     'Prof. Liu, Bo'
_publ_contact_author_address
;
School of Chemistry and Environment Engineering
Harbin University of Science and Technology
Harbin 150040
People's Republic of China
;
_publ_contact_author_email     liubo200400@vip.sina.com
_publ_contact_author_fax     '86-451-86392701'
_publ_contact_author_phone     '86-451-86392701'
_publ_section_title
;\
<i>catena</i>-Poly[[(dimethyl
sulfoxide-\k<i>O</i>)zinc(II)]-\m-(<i>E</i>)-2-[(2-oxido-1-naphthyl)\
methyleneamino]propanoato-\k^4^<i>O</i>^2^,<i>N</i>,O^1^:<i>O</i>^1'^]
;
loop_
    _publ_author_name
    _publ_author_footnote
    _publ_author_address
    'You, Jun' .
;
School of Chemistry and Environment Engineering
Harbin University of Science and Technology
Harbin 150040
People's Republic of China
;
    'Liu, Bo' .
;
School of Chemistry and Environment Engineering
Harbin University of Science and Technology
Harbin 150040
People's Republic of China
;
    'Chen, Yan-Qiong' .
;
School of Chemistry and Environment Engineering
Harbin University of Science and Technology
Harbin 150040
People's Republic of China
;
    'Xiao, Cui' .
;
School of Chemistry and Environment Engineering
Harbin University of Science and Technology
Harbin 150040
People's Republic of China
;
    'Zhai, Duo-Qi' .
;
School of Chemistry and Environment Engineering
Harbin University of Science and Technology
Harbin 150040
People's Republic of China
;
