# Supplementary material for: catena-Poly[[(dimethyl sulfoxide-κO)zinc(II)]-μ-(E)-2-[(2-oxido-1-naphth­yl)­methyl­eneamino]propanoato-κ4 O 2,N,O 1:O 1′]
Source: Acta Crystallogr Sect E Struct Rep Online. 2008 Sep 27;64(Pt 10):m1338. doi: 10.1107/S1600536808030614 (PMC2959363; doi:10.1107/S1600536808030614)
Supplement: Supplementary file 2 [file e-64-m1338-Isup2.hkl]

# 
# h,k,l, Fc-squared, Fo-squared, sigma(Fo-squared) and status flag 
# 
data_I
_shelx_title ' HB2 in P2(1)' 
_shelx_refln_list_code          4 
_shelx_F_calc_maximum      101.72 
_exptl_crystal_F_000       396.00 
_reflns_d_resolution_high  0.7701 
 
loop_ 
 _symmetry_equiv_pos_as_xyz 
 'x, y, z' 
 '-x, y+1/2, -z' 
 
_cell_length_a     9.6758 
_cell_length_b     7.6509 
_cell_length_c    11.7147 
_cell_angle_alpha  90.000 
_cell_angle_beta  106.256 
_cell_angle_gamma  90.000 
 
_shelx_F_squared_multiplier     1.000 
 
loop_ 
 _refln_index_h 
 _refln_index_k 
 _refln_index_l 
 _refln_F_squared_calc 
 _refln_F_squared_meas 
 _refln_F_squared_sigma 
 _refln_observed_status 
   1  -9   0      166.61      175.63     12.09 o 
   2  -9   0      100.28      114.68     18.98 o 
   3  -9   0        4.37        6.16      4.27 o 
   4  -9   0      140.74      139.12     11.61 o 
   5  -9   0      146.19      145.56     12.16 o 
   0  -8   0      315.39      321.52     20.78 o 
   1  -8   0       66.73       74.84      8.72 o 
   2  -8   0      157.96      150.19      9.95 o 
   3  -8   0      372.33      385.36     20.52 o 
   4  -8   0      239.92      230.89     12.81 o 
   5  -8   0       38.59       42.10      6.12 o 
   6  -8   0       83.04      101.10     11.60 o 
   7  -8   0       45.88       55.32      7.30 o 
   1  -7   0      361.95      376.33     17.59 o 
   2  -7   0      684.81      654.83     31.61 o 
   3  -7   0       28.27       24.41      5.16 o 
   4  -7   0      430.01      416.30     16.44 o 
   5  -7   0      170.26      165.86     11.74 o 
   6  -7   0       93.93       93.62      9.34 o 
   7  -7   0      140.09      133.93      9.93 o 
   8  -7   0       87.05       77.25      8.26 o 
   0  -6   0     2346.32     2251.30    107.61 o 
   1  -6   0        6.46        7.01      3.11 o 
   2  -6   0      278.61      271.97     12.55 o 
   3  -6   0      578.92      569.68     20.94 o 
   4  -6   0      745.08      712.52     24.75 o 
   5  -6   0      354.58      361.69     13.92 o 
   6  -6   0      551.13      521.19     19.26 o 
   7  -6   0       59.36       57.29      5.93 o 
   8  -6   0        7.33        7.39      3.18 o 
   9  -6   0      179.98      170.23     13.38 o 
   1  -5   0      753.20      762.89     20.97 o 
   2  -5   0      824.16      831.84     27.25 o 
   3  -5   0      139.81      127.83      6.17 o 
   4  -5   0      867.37      872.94     26.04 o 
   5  -5   0     1493.60     1458.26     49.46 o 
   6  -5   0       12.30        9.92      3.10 o 
   7  -5   0      524.71      510.33     17.98 o 
   8  -5   0      288.88      280.25     12.56 o 
   9  -5   0        7.32        8.05      4.40 o 
  10  -5   0       45.97       39.19      8.19 o 
   0  -4   0      318.85      288.95     11.82 o 
   1  -4   0      670.17      672.58     16.38 o 
   2  -4   0      349.69      364.83     10.91 o 
   3  -4   0     2506.78     2377.58     73.32 o 
   4  -4   0       60.10       53.79      3.88 o 
   5  -4   0      477.68      472.63     14.27 o 
   6  -4   0      924.32      878.90     28.82 o 
   7  -4   0      138.10      134.80      8.07 o 
   8  -4   0      295.44      276.48     16.64 o 
   9  -4   0      194.51      186.14     15.76 o 
  10  -4   0       65.94       49.41      9.39 o 
  11  -4   0        1.59        3.65      4.74 o 
   1  -3   0      827.91      791.62     17.96 o 
   2  -3   0     1531.61     1626.77     42.35 o 
   3  -3   0      782.02      818.10     19.40 o 
   4  -3   0      875.93      836.47     22.88 o 
   5  -3   0     1951.38     1950.61     56.54 o 
   6  -3   0      280.61      278.87     10.55 o 
   7  -3   0      374.13      348.87     25.46 o 
   8  -3   0      202.26      208.71     19.10 o 
   9  -3   0       46.16       36.82     12.30 o 
  10  -3   0      271.52      281.59     27.94 o 
  11  -3   0       44.55       38.31      8.08 o 
   0  -2   0     4281.04     4488.39    211.06 o 
   1  -2   0     8219.57     9056.94    409.34 o 
   2  -2   0     5375.54     5941.61    225.65 o 
   3  -2   0     2429.69     2456.30     68.67 o 
   5  -2   0      594.26      610.16     14.50 o 
   6  -2   0     1124.74     1134.23     43.84 o 
   7  -2   0      256.06      260.38     12.50 o 
   8  -2   0      194.59      191.85     11.36 o 
   9  -2   0      501.79      507.60     22.81 o 
  10  -2   0      167.50      172.24     12.76 o 
  11  -2   0       24.93       21.15      5.08 o 
   1  -1   0    10347.51    10551.25    491.69 o 
   2  -1   0     3756.78     4031.21    127.67 o 
   3  -1   0      258.40      266.55      4.05 o 
   5  -1   0      857.78      868.74     44.04 o 
   6  -1   0      351.06      358.27      7.91 o 
   7  -1   0     1630.43     1585.81     41.79 o 
   8  -1   0     1245.65     1236.29     31.10 o 
   9  -1   0      141.99      144.77      7.49 o 
  10  -1   0      110.78      116.55      9.21 o 
  11  -1   0      150.05      152.83      9.31 o 
   2   0   0     2720.08     2889.92    107.84 o 
   3   0   0      434.68      388.90     30.40 o 
   4   0   0      656.98      662.44     13.73 o 
   5   0   0      839.27      819.96     20.24 o 
   6   0   0     1198.65     1220.07     25.60 o 
   7   0   0      125.54      122.83      4.50 o 
   8   0   0        3.38        2.81      1.49 o 
   9   0   0      498.64      486.66     12.01 o 
  10   0   0       22.27       20.45      2.45 o 
  11   0   0       69.14       63.71      6.03 o 
  12   0   0       82.20       77.59      7.13 o 
   1   1   0    10238.34    10530.97    490.84 o 
   2   1   0     3648.94     3992.29    106.10 o 
   3   1   0      259.45      278.26      4.17 o 
   4   1   0      428.13      413.08      6.44 o 
   5   1   0      885.07      883.98     29.43 o 
   6   1   0      331.93      323.37      8.23 o 
   7   1   0     1697.38     1640.52     47.87 o 
   8   1   0     1203.46     1151.35     26.28 o 
   9   1   0      153.81      151.94      5.06 o 
  10   1   0       98.40      100.84      5.50 o 
  11   1   0      136.19      150.74     10.93 o 
   0   2   0     4170.39     4296.83    201.98 o 
   1   2   0     8644.60     9407.76    423.66 o 
   2   2   0     5188.81     5591.22    209.99 o 
   3   2   0     2326.93     2442.04     54.78 o 
   4   2   0      120.54      112.69      2.97 o 
   5   2   0      547.99      581.07     11.26 o 
   6   2   0     1149.95     1151.82     24.47 o 
   7   2   0      251.39      246.48     12.53 o 
   8   2   0      200.24      197.59     12.26 o 
   9   2   0      410.23      395.88     35.37 o 
  10   2   0      169.56      167.85      6.90 o 
  11   2   0       18.23       12.72      2.53 o 
   1   3   0      869.45      844.81     20.15 o 
   2   3   0     1733.56     1801.19     45.75 o 
   3   3   0      800.99      861.07     20.33 o 
   4   3   0      871.38      862.06     17.40 o 
   5   3   0     1914.74     1931.65     48.28 o 
   6   3   0      274.45      276.88     10.37 o 
   7   3   0      362.16      371.38      8.55 o 
   8   3   0      166.12      169.81     11.09 o 
   9   3   0       47.71       48.70      6.96 o 
  10   3   0      268.13      269.67     10.31 o 
  11   3   0       41.31       45.73      6.05 o 
   0   4   0      457.21      422.94     13.33 o 
   1   4   0      630.62      630.11     15.41 o 
   2   4   0      316.41      320.25     10.39 o 
   3   4   0     2578.97     2584.41     78.84 o 
   4   4   0       65.35       73.37      4.40 o 
   5   4   0      532.89      539.72     11.48 o 
   6   4   0      879.27      871.80     19.27 o 
   7   4   0      119.95      124.18      5.87 o 
   8   4   0      282.67      280.18      9.49 o 
   9   4   0      248.78      241.24      7.02 o 
  10   4   0       71.04       73.22      9.16 o 
  11   4   0        3.32        1.66      4.51 o 
   1   5   0      754.62      748.82     22.90 o 
   2   5   0      955.08      971.64     25.99 o 
   3   5   0      134.73      135.13      7.53 o 
   4   5   0      936.69      977.87     28.20 o 
   5   5   0     1398.18     1429.95     45.46 o 
   6   5   0       15.57       15.88      2.11 o 
   7   5   0      527.04      549.30     16.01 o 
   8   5   0      330.76      324.60     12.62 o 
   9   5   0        5.20        1.80      2.14 o 
  10   5   0       36.77       16.87     13.44 o 
   0   6   0     2401.93     2348.53    127.79 o 
   1   6   0       12.64       16.14      2.82 o 
   2   6   0      283.32      268.20     10.16 o 
   3   6   0      506.59      517.99     20.02 o 
   4   6   0      715.01      727.80     23.45 o 
   5   6   0      367.27      387.11     14.32 o 
   6   6   0      536.88      539.90     14.56 o 
   7   6   0       63.37       66.52      4.87 o 
   8   6   0        4.23        4.60      2.16 o 
   9   6   0      201.09      214.48     14.50 o 
   1   7   0      370.48      385.29     14.02 o 
   2   7   0      657.04      662.36     22.40 o 
   3   7   0       29.17       21.90      5.07 o 
   4   7   0      409.00      415.24     16.49 o 
   5   7   0      151.15      163.54      9.78 o 
   6   7   0       93.98      101.70      5.58 o 
   7   7   0      145.63      158.00      7.19 o 
   8   7   0       95.10       93.76      5.49 o 
   0   8   0      256.67      258.18     29.66 o 
   1   8   0       77.68       72.13      6.75 o 
   2   8   0      154.05      156.16      9.96 o 
   3   8   0      383.22      396.55     17.26 o 
   4   8   0      222.03      233.16     12.83 o 
   5   8   0       26.57       35.46      7.58 o 
   6   8   0       92.57      105.04      6.66 o 
   7   8   0       54.96       58.47      7.56 o 
   1   9   0      156.93      163.49     11.44 o 
   2   9   0       84.89       87.24     15.83 o 
   3   9   0        5.49        6.61      4.17 o 
   4   9   0      146.22      156.55     11.63 o 
   5   9   0      165.25      176.83     17.97 o 
  -5  -9   1       47.89       51.28      7.70 o 
  -4  -9   1       87.31      110.01      9.88 o 
  -3  -9   1       31.66       33.74      7.77 o 
  -2  -9   1      101.08       97.99     11.43 o 
  -1  -9   1       89.84       88.27     11.05 o 
   0  -9   1       24.21       22.75      6.67 o 
   1  -9   1       79.69       82.08     15.40 o 
   2  -9   1      114.18      117.47     16.86 o 
   3  -9   1       66.85       65.28     10.32 o 
   4  -9   1       53.43       62.42      8.11 o 
  -7  -8   1        7.10       10.08      5.83 o 
  -6  -8   1      122.70      124.23      9.69 o 
  -5  -8   1       92.89       92.16      7.75 o 
  -4  -8   1       19.19       16.99      5.94 o 
  -3  -8   1       21.43       24.64      4.37 o 
  -2  -8   1      110.38      111.65      8.53 o 
  -1  -8   1       12.71        6.45      4.01 o 
   0  -8   1      141.66      134.93      9.33 o 
   1  -8   1      102.10      111.41      8.44 o 
   2  -8   1       21.27       20.65      4.80 o 
   3  -8   1      240.79      213.39     15.56 o 
   4  -8   1      233.88      216.14     12.88 o 
   5  -8   1       32.83       33.80      6.42 o 
   6  -8   1       15.01       10.23      5.23 o 
  -8  -7   1       55.14       63.40      6.47 o 
  -7  -7   1      255.85      253.18     12.89 o 
  -6  -7   1       28.79       28.67      4.73 o 
  -5  -7   1       14.36       14.83      4.11 o 
  -4  -7   1      273.44      255.48     17.28 o 
  -3  -7   1      427.15      420.40     16.10 o 
  -2  -7   1      242.70      239.10     10.36 o 
  -1  -7   1      240.48      237.42     11.50 o 
   0  -7   1      112.00       99.16     10.49 o 
   1  -7   1      190.90      202.87     10.08 o 
   2  -7   1     1119.52     1082.40     36.89 o 
   3  -7   1       80.34       82.43      7.03 o 
   4  -7   1       69.35       70.27      6.63 o 
   5  -7   1       50.40       56.15      7.24 o 
   6  -7   1       78.05       89.77      7.67 o 
   7  -7   1       52.11       59.35      8.90 o 
   8  -7   1       62.51       69.99      7.64 o 
  -9  -6   1      100.93      110.88      8.33 o 
  -8  -6   1       21.11       22.23      4.29 o 
  -7  -6   1       19.17       20.23      4.27 o 
  -6  -6   1      342.65      329.28     13.37 o 
  -5  -6   1      401.21      388.40     13.80 o 
  -4  -6   1      210.92      204.33     10.83 o 
  -3  -6   1      211.73      199.90      8.32 o 
  -2  -6   1      193.31      186.73     10.19 o 
  -1  -6   1       11.24       11.87      3.00 o 
   0  -6   1     1658.26     1564.12     50.28 o 
   1  -6   1      279.71      281.57     13.39 o 
   2  -6   1       49.83       48.53      6.67 o 
   3  -6   1      275.30      272.13     12.20 o 
   4  -6   1      724.41      706.27     23.65 o 
   5  -6   1       12.08       10.11      3.29 o 
   6  -6   1      306.30      288.96     13.15 o 
   7  -6   1       34.22       38.84      6.64 o 
   8  -6   1       44.56       48.26      6.21 o 
   9  -6   1      115.87      116.45      9.91 o 
 -10  -5   1       34.95       34.88      7.31 o 
  -9  -5   1       22.84       19.21      6.85 o 
  -8  -5   1      107.16      113.50      8.84 o 
  -7  -5   1      224.38      221.17      9.84 o 
  -6  -5   1      310.58      284.55     12.34 o 
  -5  -5   1      144.42      139.39      7.26 o 
  -4  -5   1      699.93      690.29     19.73 o 
  -3  -5   1      342.68      338.59     10.88 o 
  -2  -5   1      791.41      763.98     21.89 o 
  -1  -5   1     1011.14      982.68     27.18 o 
   0  -5   1      345.67      347.61     13.19 o 
   1  -5   1      265.83      250.92      8.63 o 
   2  -5   1     1245.18     1222.82     39.72 o 
   3  -5   1     1032.82     1017.62     32.91 o 
   4  -5   1       82.60       72.96     10.11 o 
   5  -5   1      666.54      623.57     20.48 o 
   6  -5   1       69.48       62.62      7.15 o 
   7  -5   1      189.08      202.40     10.90 o 
   8  -5   1      135.35      129.49      8.62 o 
   9  -5   1       44.75       33.48      8.33 o 
  10  -5   1       13.73       16.76      6.42 o 
 -11  -4   1        2.35       -1.54      7.34 o 
 -10  -4   1        7.77        9.96      9.19 o 
  -9  -4   1      116.28      102.79     18.87 o 
  -8  -4   1      117.43      123.65      9.73 o 
  -7  -4   1       18.91       16.75      2.74 o 
  -6  -4   1       68.86       71.42      4.41 o 
  -5  -4   1      361.40      361.20     10.59 o 
  -4  -4   1      344.04      348.91     10.03 o 
  -3  -4   1     3238.84     3172.65    105.37 o 
  -2  -4   1      797.86      751.28     18.61 o 
  -1  -4   1      735.01      716.71     19.31 o 
   0  -4   1      216.39      191.94      6.84 o 
   1  -4   1     1532.29     1480.56     41.64 o 
   2  -4   1      989.93     1061.67     30.16 o 
   3  -4   1     1197.71     1186.14     34.05 o 
   4  -4   1      643.77      639.30     17.96 o 
   5  -4   1      228.88      235.07      8.81 o 
   6  -4   1       63.31       68.33      5.39 o 
   7  -4   1      477.47      466.10     16.11 o 
   8  -4   1       62.42       53.69     14.56 o 
   9  -4   1       67.92       78.10     16.67 o 
  10  -4   1       46.45       36.25     16.33 o 
 -11  -3   1       23.03       25.69      6.76 o 
 -10  -3   1      484.18      456.08     24.23 o 
  -9  -3   1        5.47        6.96      3.34 o 
  -8  -3   1       69.83       79.52      6.76 o 
  -7  -3   1       49.03       49.01      4.80 o 
  -6  -3   1      665.16      649.67     17.21 o 
  -5  -3   1      296.52      264.25      8.47 o 
  -4  -3   1     1255.89     1199.22     29.47 o 
  -3  -3   1      176.98      194.84      5.06 o 
  -2  -3   1      213.15      207.67      6.29 o 
  -1  -3   1     1619.29     1501.82     37.76 o 
   0  -3   1      313.80      303.40      7.01 o 
   1  -3   1       52.68       75.18      4.91 o 
   2  -3   1     1142.60     1136.11     28.09 o 
   3  -3   1     3362.47     3488.11    114.46 o 
   4  -3   1      604.50      585.91     14.98 o 
   5  -3   1     1569.59     1546.95     49.84 o 
   6  -3   1      305.61      297.22     10.23 o 
   7  -3   1       29.83       39.25      6.14 o 
   8  -3   1      317.67      319.75     17.95 o 
   9  -3   1      154.74      147.72     13.13 o 
  10  -3   1       64.93       87.89     10.08 o 
  11  -3   1       57.65       45.81     15.47 o 
 -12  -2   1       32.98       50.13      5.82 o 
 -11  -2   1       49.08       48.89      5.05 o 
 -10  -2   1       36.84       35.68      5.97 o 
  -9  -2   1      259.72      246.88     19.15 o 
  -8  -2   1      243.82      235.60     19.90 o 
  -7  -2   1       33.04       28.97      6.99 o 
  -6  -2   1      300.43      301.51     11.33 o 
  -5  -2   1      925.33      920.35     21.69 o 
  -4  -2   1      206.32      203.97      4.84 o 
  -3  -2   1     4052.77     4286.83    144.12 o 
  -2  -2   1     4205.25     4326.17    142.74 o 
  -1  -2   1     2062.33     2075.11     53.72 o 
   0  -2   1      989.05      989.60     21.45 o 
   1  -2   1     3309.08     3432.39    102.18 o 
   2  -2   1     1140.89     1231.53     44.94 o 
   3  -2   1     2037.48     2061.42     54.41 o 
   4  -2   1      476.04      471.69     11.01 o 
   5  -2   1      151.86      136.92      5.11 o 
   6  -2   1      443.03      408.52     18.44 o 
   7  -2   1     1472.21     1486.92     65.82 o 
   8  -2   1      100.01      105.04      8.51 o 
   9  -2   1      253.76      267.60     23.72 o 
  10  -2   1      211.80      196.38     14.36 o 
  11  -2   1       60.71       64.99      6.88 o 
 -12  -1   1       21.38       24.75      4.40 o 
 -11  -1   1      147.65      156.52      9.89 o 
 -10  -1   1      131.84      138.02      4.58 o 
  -9  -1   1      236.25      242.29      5.90 o 
  -8  -1   1      534.65      527.26     16.81 o 
  -7  -1   1     1639.74     1623.37     45.58 o 
  -6  -1   1      493.97      504.75     11.05 o 
  -5  -1   1      285.75      271.06      8.24 o 
  -4  -1   1      702.59      677.48     13.19 o 
  -3  -1   1      298.47      285.72      4.64 o 
  -2  -1   1     3922.34     4241.53    109.49 o 
  -1  -1   1     1329.14     1359.35     30.34 o 
   0  -1   1     2709.00     2898.93     80.32 o 
   1  -1   1     1140.31     1102.34     28.10 o 
   2  -1   1     9083.56     9666.93    439.70 o 
   3  -1   1      551.37      557.36     12.44 o 
   4  -1   1      955.76      967.47     31.77 o 
   5  -1   1     1115.39     1056.90     37.96 o 
   6  -1   1      363.85      349.58     14.33 o 
   7  -1   1      113.50      110.55      8.68 o 
   8  -1   1      506.32      499.84     22.52 o 
   9  -1   1      234.57      237.00     10.72 o 
  10  -1   1       16.08       19.90      3.43 o 
  11  -1   1      158.20      174.65     12.60 o 
 -12   0   1       34.54       24.88      4.41 o 
 -11   0   1      124.80      122.23      4.51 o 
 -10   0   1        1.56        1.12      1.22 o 
  -9   0   1      554.28      545.28     16.36 o 
  -8   0   1      401.16      416.68      9.66 o 
  -7   0   1       68.89       70.44      3.72 o 
  -6   0   1     1162.01     1119.93     23.02 o 
  -5   0   1      702.73      708.35     14.70 o 
  -4   0   1        4.06        1.59      1.23 o 
  -3   0   1      961.89      937.04     18.58 o 
  -2   0   1       13.55       13.43      1.40 o 
   4   0   1     1474.89     1395.35     43.43 o 
   5   0   1      554.41      559.76      9.54 o 
   6   0   1     1612.76     1657.68     36.84 o 
   7   0   1      445.41      439.42      8.50 o 
   8   0   1      765.07      749.47     15.38 o 
   9   0   1      114.10      113.12      4.10 o 
  10   0   1      314.73      283.27     12.49 o 
  11   0   1       57.66       59.01      8.03 o 
 -12   1   1       19.48       16.79      5.17 o 
 -11   1   1      126.75      124.72      9.65 o 
 -10   1   1      120.20      119.91      4.60 o 
  -9   1   1      217.93      219.79      8.89 o 
  -8   1   1      538.00      531.29     12.40 o 
  -7   1   1     1621.73     1561.97     35.19 o 
  -6   1   1      538.21      555.69     12.42 o 
  -5   1   1      337.47      314.59      5.23 o 
  -4   1   1      699.10      656.37     11.30 o 
  -3   1   1      296.33      281.43      4.69 o 
  -2   1   1     3629.37     3922.41    103.17 o 
  -1   1   1     1651.55     1738.34     35.96 o 
   0   1   1     2700.13     2897.86     78.12 o 
   1   1   1     1130.54     1112.17     23.00 o 
   2   1   1     8248.55     9135.69    423.21 o 
   3   1   1      649.75      658.76      9.98 o 
   4   1   1      920.79      910.07     30.94 o 
   5   1   1     1183.42     1115.22     39.73 o 
   6   1   1      355.92      349.21     14.79 o 
   7   1   1      145.66      137.07      4.68 o 
   8   1   1      530.73      509.85     11.17 o 
   9   1   1      241.45      245.37      8.17 o 
  10   1   1        9.20        7.95      2.59 o 
  11   1   1      144.03      134.87     11.13 o 
 -12   2   1       53.65       41.54      6.22 o 
 -11   2   1       32.17       32.43      3.47 o 
 -10   2   1       37.46       34.50      3.69 o 
  -9   2   1      212.65      191.80      7.52 o 
  -8   2   1      286.25      295.13     12.52 o 
  -7   2   1       21.28       24.55      1.96 o 
  -6   2   1      257.80      254.28      5.41 o 
  -5   2   1      934.21      956.48     18.70 o 
  -4   2   1      187.60      197.58      5.47 o 
  -3   2   1     3872.53     4044.57    110.58 o 
  -2   2   1     4139.62     4237.32    140.13 o 
  -1   2   1     2152.78     2174.43     58.00 o 
   1   2   1     2904.14     3062.28     92.99 o 
   2   2   1     1117.14     1226.60     28.63 o 
   3   2   1     1837.90     1828.41     49.38 o 
   4   2   1      426.36      439.08      7.96 o 
   5   2   1      148.03      135.55      6.61 o 
   6   2   1      551.15      529.18     20.44 o 
   7   2   1     1628.89     1601.98     70.19 o 
   8   2   1      104.92       95.77      9.55 o 
   9   2   1      212.74      214.98      9.18 o 
  10   2   1      190.10      170.88      6.26 o 
  11   2   1       62.52       53.51      6.34 o 
 -11   3   1       37.13       33.76      4.30 o 
 -10   3   1      487.84      454.42     15.35 o 
  -9   3   1        3.90        2.08      2.01 o 
  -8   3   1       59.61       64.75      6.01 o 
  -7   3   1       25.26       24.70      2.61 o 
  -6   3   1      691.41      691.92     14.89 o 
  -5   3   1      257.49      237.41      5.78 o 
  -4   3   1     1240.71     1199.58     25.16 o 
  -3   3   1      151.96      169.72      5.91 o 
  -2   3   1      249.82      240.56      6.50 o 
  -1   3   1     1759.78     1669.55     42.06 o 
   0   3   1      302.18      298.96      6.84 o 
   1   3   1       39.48       58.48      3.34 o 
   2   3   1      899.77      900.60     24.41 o 
   3   3   1     3321.83     3435.85    113.12 o 
   4   3   1      608.49      603.62     15.62 o 
   5   3   1     1711.57     1732.04     38.20 o 
   6   3   1      319.43      319.19      8.71 o 
   7   3   1       37.19       41.78      3.45 o 
   8   3   1      299.92      308.96     17.18 o 
   9   3   1      145.47      174.83     12.99 o 
  10   3   1       58.94       69.32      8.31 o 
  11   3   1       45.54       41.58      5.68 o 
 -11   4   1        1.15       -2.77      6.76 o 
 -10   4   1        9.79       12.02      4.85 o 
  -9   4   1      156.07      151.90     13.52 o 
  -8   4   1      120.92      121.98      7.30 o 
  -7   4   1       14.72       14.54      1.90 o 
  -6   4   1       80.86       84.85      4.26 o 
  -5   4   1      357.51      360.96      8.98 o 
  -4   4   1      373.31      381.46     10.46 o 
  -3   4   1     3486.37     3476.54    113.60 o 
  -2   4   1      814.79      779.55     18.67 o 
  -1   4   1      712.12      698.39     16.67 o 
   0   4   1      195.99      179.60      5.46 o 
   1   4   1     1408.00     1377.94     36.37 o 
   2   4   1     1004.89     1057.35     27.23 o 
   3   4   1     1059.16     1035.27     28.56 o 
   4   4   1      635.96      670.81     18.81 o 
   5   4   1      235.24      254.55      7.21 o 
   6   4   1       98.46       96.83      5.17 o 
   7   4   1      486.51      484.08     11.67 o 
   8   4   1       61.63       69.28      8.99 o 
   9   4   1       81.26       75.96      9.79 o 
  10   4   1       43.23       60.54      9.42 o 
 -10   5   1       24.30       16.01      6.51 o 
  -9   5   1       27.90       29.25      2.76 o 
  -8   5   1      111.10      114.58      6.49 o 
  -7   5   1      263.81      276.39      7.76 o 
  -6   5   1      281.62      273.38      8.55 o 
  -5   5   1      116.77      116.99      4.62 o 
  -4   5   1      667.80      671.89     19.52 o 
  -3   5   1      353.04      353.82     12.84 o 
  -2   5   1      898.52      870.23     22.74 o 
  -1   5   1     1032.51     1022.92     30.45 o 
   0   5   1      393.51      398.71     11.31 o 
   1   5   1      239.25      224.48      8.06 o 
   2   5   1     1341.00     1318.87     37.30 o 
   3   5   1      958.54      967.11     28.34 o 
   4   5   1      126.55      124.61      7.80 o 
   5   5   1      654.11      642.17     20.89 o 
   6   5   1       89.14       90.73      5.28 o 
   7   5   1      195.69      204.43      8.95 o 
   8   5   1      135.12      134.50      4.83 o 
   9   5   1       39.49       40.85      8.08 o 
  10   5   1        8.40        5.14      6.25 o 
  -9   6   1      108.04      119.03      6.96 o 
  -8   6   1       29.94       26.35      4.53 o 
  -7   6   1       17.68       15.13      3.10 o 
  -6   6   1      367.18      365.43     11.55 o 
  -5   6   1      366.45      364.82     13.78 o 
  -4   6   1      241.65      248.17      9.67 o 
  -3   6   1      156.99      159.32      7.71 o 
  -2   6   1      203.48      205.24      8.26 o 
  -1   6   1        8.32       10.04      2.79 o 
   0   6   1     1748.60     1706.81     64.41 o 
   1   6   1      308.62      318.20     11.10 o 
   2   6   1       49.24       42.07      6.85 o 
   3   6   1      195.53      196.52     11.60 o 
   4   6   1      710.90      733.34     24.07 o 
   5   6   1        9.95        9.55      3.37 o 
   6   6   1      301.49      302.56     14.71 o 
   7   6   1       29.32       31.39      3.54 o 
   8   6   1       45.64       46.58      6.13 o 
   9   6   1      114.67      130.36     10.44 o 
  -8   7   1       54.25       49.16      5.34 o 
  -7   7   1      247.81      264.68     10.65 o 
  -6   7   1       29.89       29.58      4.27 o 
  -5   7   1       25.68       27.29      4.19 o 
  -4   7   1      202.91      205.35     10.43 o 
  -3   7   1      415.30      447.18     15.84 o 
  -2   7   1      194.47      200.58     11.68 o 
  -1   7   1      312.38      324.83     11.87 o 
   0   7   1      129.41      133.78      8.99 o 
   1   7   1      209.82      221.68      9.93 o 
   2   7   1     1095.90     1082.39     36.13 o 
   3   7   1       92.49      100.07      7.05 o 
   4   7   1       63.46       79.52      8.21 o 
   5   7   1       41.17       47.97      7.41 o 
   6   7   1       74.75       79.18      5.15 o 
   7   7   1       48.63       56.02      4.46 o 
   8   7   1       57.73       56.21      8.03 o 
  -7   8   1        8.27       12.30      3.32 o 
  -6   8   1      129.35      128.94      8.26 o 
  -5   8   1       72.61       71.60     11.50 o 
  -4   8   1       15.06       21.54      4.61 o 
  -3   8   1        7.80        7.05      4.15 o 
  -2   8   1      101.39      115.58     17.11 o 
  -1   8   1       16.73       16.48      3.76 o 
   0   8   1      116.46      125.91      8.48 o 
   1   8   1      102.01      109.43      8.09 o 
   2   8   1       19.92       23.54      4.65 o 
   3   8   1      243.21      242.50     15.36 o 
   4   8   1      212.29      217.38     20.55 o 
   5   8   1       31.36       50.98      7.70 o 
   6   8   1       20.37       20.55      3.86 o 
  -5   9   1       54.55       60.87      7.70 o 
  -4   9   1       94.04      111.70      9.82 o 
  -3   9   1       29.86       26.98      7.28 o 
  -2   9   1       79.24       89.14      8.47 o 
  -1   9   1       90.02      107.57     15.97 o 
   0   9   1       23.99       18.62      7.38 o 
   1   9   1       86.95       96.03     11.79 o 
   2   9   1      101.51      102.18      9.53 o 
   3   9   1       69.46       68.08      8.15 o 
   4   9   1       47.81       35.53     13.44 o 
  -5  -9   2       14.05       16.69      6.44 o 
  -4  -9   2      237.46      240.69     14.71 o 
  -3  -9   2        0.64        2.96      3.82 o 
  -2  -9   2        2.64        2.55      3.76 o 
  -1  -9   2      132.55      131.21     11.30 o 
   0  -9   2      153.87      164.99     11.65 o 
   1  -9   2        9.67        9.79      4.92 o 
   2  -9   2       68.60       69.69      8.33 o 
   3  -9   2       93.78       84.84     19.38 o 
   4  -9   2       17.00       26.64      6.31 o 
  -7  -8   2       18.15       18.06      4.56 o 
  -6  -8   2       97.49      103.15      8.90 o 
  -5  -8   2      264.40      250.32     25.25 o 
  -4  -8   2      111.07      113.38      8.56 o 
  -3  -8   2      187.24      189.86     11.10 o 
  -2  -8   2       53.51       56.36      8.28 o 
  -1  -8   2       32.39       31.09      9.51 o 
   0  -8   2      217.13      208.02     11.41 o 
   1  -8   2      242.00      217.07     12.47 o 
   2  -8   2       29.38       25.50      5.59 o 
   3  -8   2       49.92       47.17      6.64 o 
   4  -8   2       76.60       80.53      8.37 o 
   5  -8   2        1.37       -3.13      3.13 o 
   6  -8   2       25.82       23.44      8.61 o 
  -8  -7   2       38.26       37.61      5.42 o 
  -7  -7   2      267.65      277.14     15.95 o 
  -6  -7   2       58.17       54.51      5.93 o 
  -5  -7   2       51.91       69.66     21.49 o 
  -4  -7   2      167.59      155.58      9.25 o 
  -3  -7   2      140.14      141.81     10.13 o 
  -2  -7   2      315.35      313.27     12.64 o 
  -1  -7   2      303.17      302.43     15.02 o 
   0  -7   2      145.66      137.74      8.15 o 
   1  -7   2       54.58       57.55      7.15 o 
   2  -7   2      848.02      807.98     28.92 o 
   3  -7   2      127.75      138.09      9.03 o 
   4  -7   2       87.74       95.87      9.24 o 
   5  -7   2       42.50       37.46      8.99 o 
   6  -7   2       83.25       84.43      9.59 o 
   7  -7   2       31.43       40.16      6.36 o 
  -9  -6   2      226.50      233.53     11.50 o 
  -8  -6   2       46.72       56.04      7.13 o 
  -7  -6   2        9.90        6.38      3.00 o 
  -6  -6   2      610.06      598.97     23.21 o 
  -5  -6   2      782.51      778.33     27.75 o 
  -4  -6   2      215.66      205.68      8.63 o 
  -3  -6   2       89.49       96.07      5.46 o 
  -2  -6   2      400.33      387.71     19.54 o 
  -1  -6   2        5.94        4.18      2.66 o 
   0  -6   2     1408.52     1383.74     47.97 o 
   1  -6   2      258.52      243.31      9.87 o 
   2  -6   2        7.04        5.80      2.58 o 
   3  -6   2       54.64       51.61      5.58 o 
   4  -6   2      191.96      200.48     10.07 o 
   5  -6   2       45.86       42.74      5.26 o 
   6  -6   2      196.54      201.01     11.14 o 
   7  -6   2      115.41      112.60      8.10 o 
   8  -6   2       36.05       26.54     11.63 o 
   9  -6   2       40.97       38.42      8.79 o 
 -10  -5   2       89.23       91.94     10.56 o 
  -9  -5   2        8.44       15.47     10.42 o 
  -8  -5   2       64.78       72.27      5.33 o 
  -7  -5   2      542.22      533.39     16.92 o 
  -6  -5   2      220.05      211.76      8.43 o 
  -5  -5   2       68.41       70.91      5.37 o 
  -4  -5   2      490.34      459.21     13.75 o 
  -3  -5   2      501.93      487.43     16.59 o 
  -2  -5   2      283.03      281.87      9.28 o 
  -1  -5   2     1912.98     1886.96     55.61 o 
   0  -5   2      124.35      128.78     10.38 o 
   1  -5   2      682.86      690.40     22.25 o 
   2  -5   2     1222.12     1152.64     34.97 o 
   3  -5   2      183.24      172.26     15.26 o 
   4  -5   2      728.35      703.68     22.51 o 
   5  -5   2      247.02      231.10     11.75 o 
   6  -5   2      129.90      124.96     12.92 o 
   7  -5   2       96.56       89.97      8.84 o 
   8  -5   2      158.24      153.91     12.37 o 
   9  -5   2       99.79       89.89     11.96 o 
 -11  -4   2       84.44       90.09     10.68 o 
 -10  -4   2       11.82       19.12      5.05 o 
  -9  -4   2      204.62      195.27     13.87 o 
  -8  -4   2      520.69      516.96     33.20 o 
  -7  -4   2       12.38       26.30     12.23 o 
  -6  -4   2      219.06      227.84      7.51 o 
  -5  -4   2      262.77      262.42      7.85 o 
  -4  -4   2     1056.26     1063.96     27.32 o 
  -3  -4   2     1621.62     1590.35     40.16 o 
  -2  -4   2      890.72      848.61     21.10 o 
  -1  -4   2      199.88      211.22     11.25 o 
   0  -4   2      678.60      727.69     17.44 o 
   1  -4   2     1316.32     1270.82     35.69 o 
   2  -4   2       73.64       73.63      3.95 o 
   3  -4   2     1188.21     1108.53     34.85 o 
   4  -4   2      558.96      563.68     20.24 o 
   5  -4   2      388.68      384.90     15.27 o 
   6  -4   2      176.69      179.59      8.00 o 
   7  -4   2      726.16      711.57     24.23 o 
   8  -4   2        1.92        4.02      4.11 o 
   9  -4   2       56.98       58.06      9.73 o 
  10  -4   2        7.58        3.91      5.74 o 
 -11  -3   2       41.06       50.92      7.22 o 
 -10  -3   2      534.13      526.58     25.95 o 
  -9  -3   2       59.46       57.69      6.39 o 
  -8  -3   2       79.17       76.10      6.62 o 
  -6  -3   2     1034.63     1002.98     25.57 o 
  -5  -3   2       40.63       38.55      2.62 o 
  -4  -3   2     2182.64     2167.46     63.32 o 
  -3  -3   2      363.24      341.80      9.17 o 
  -2  -3   2       79.93       81.25      2.76 o 
  -1  -3   2      872.11      800.07     17.91 o 
   0  -3   2     1068.96     1065.90     24.96 o 
   1  -3   2     2547.54     2551.66     77.66 o 
   2  -3   2       79.30       64.27      3.13 o 
   3  -3   2      311.97      263.26      7.63 o 
   4  -3   2       56.22       57.22      3.54 o 
   5  -3   2     1510.68     1479.85     44.70 o 
   6  -3   2      245.79      244.91     11.69 o 
   7  -3   2      105.15       94.85     15.90 o 
   8  -3   2      258.77      242.88     25.20 o 
   9  -3   2      181.48      185.37     15.07 o 
  10  -3   2      120.98      113.09     13.67 o 
 -12  -2   2       70.88       67.80      7.86 o 
 -11  -2   2      102.58      110.87     15.50 o 
 -10  -2   2        2.63        1.63      3.03 o 
  -9  -2   2      192.73      203.26     10.28 o 
  -8  -2   2      550.71      523.16     21.81 o 
  -7  -2   2      115.37      114.18     10.73 o 
  -6  -2   2      505.26      499.01     16.87 o 
  -5  -2   2      604.99      543.28     12.59 o 
  -4  -2   2     1120.04     1185.35     27.25 o 
  -3  -2   2     2575.80     2674.04     74.85 o 
  -2  -2   2     2260.09     2242.21     59.54 o 
  -1  -2   2     1371.59     1380.79     31.28 o 
   0  -2   2      491.48      460.09      9.40 o 
   1  -2   2     2004.60     1876.88     48.08 o 
   2  -2   2      116.42      113.52      3.91 o 
   3  -2   2     1735.53     1735.93     48.90 o 
   4  -2   2     1438.55     1386.12     37.14 o 
   5  -2   2      447.34      462.07     18.92 o 
   6  -2   2      305.18      292.15     14.84 o 
   7  -2   2      404.89      379.41     19.64 o 
   8  -2   2       17.61       17.41      4.85 o 
   9  -2   2      141.51      152.97     12.67 o 
  10  -2   2       52.58       49.02     19.12 o 
  11  -2   2       12.77       18.41      6.03 o 
 -12  -1   2       14.21       13.29      4.92 o 
 -11  -1   2      115.97      117.23      4.39 o 
 -10  -1   2       93.71      101.15      3.82 o 
  -9  -1   2      238.10      248.02     10.28 o 
  -8  -1   2       57.40       54.45      3.07 o 
  -7  -1   2     1778.72     1789.88     50.88 o 
  -6  -1   2        9.97        7.27      1.83 o 
  -5  -1   2     1642.14     1784.37     49.11 o 
  -4  -1   2     1772.06     1728.22     42.56 o 
  -3  -1   2      464.32      423.96      8.14 o 
  -2  -1   2     1099.32     1083.75     17.91 o 
  -1  -1   2     5380.99     5983.93    219.80 o 
   0  -1   2     3470.75     3798.25    118.64 o 
   1  -1   2      974.27      986.85     23.11 o 
   2  -1   2     5607.87     5749.18    211.76 o 
   3  -1   2      677.79      679.88     15.35 o 
   4  -1   2      841.69      949.86     32.34 o 
   5  -1   2      506.08      470.46     18.53 o 
   6  -1   2      590.34      558.69     22.75 o 
   7  -1   2       66.91       62.85      6.76 o 
   8  -1   2       55.88       60.56     14.09 o 
   9  -1   2       17.74       21.23      6.02 o 
  10  -1   2       41.27       57.38     12.07 o 
  11  -1   2      126.90      131.19     10.17 o 
 -12   0   2       82.82       90.63      7.48 o 
 -11   0   2      171.51      165.85      6.56 o 
 -10   0   2        6.86        5.46      1.90 o 
  -9   0   2      797.05      774.14     19.41 o 
  -8   0   2      387.91      390.73      8.34 o 
  -7   0   2       70.21       68.62      4.03 o 
  -6   0   2     3318.57     3479.87     95.64 o 
  -5   0   2     1029.91      958.49     20.88 o 
  -4   0   2     1915.61     2087.40     59.57 o 
  -3   0   2       67.28       75.57      2.22 o 
  -2   0   2      520.91      483.09      5.49 o 
  -1   0   2     2146.47     2114.25     41.06 o 
   0   0   2     3613.76     4032.22    100.76 o 
   1   0   2     1722.94     1813.73     90.03 o 
   2   0   2        1.81        0.40      0.26 o 
   3   0   2      580.50      600.23     19.04 o 
   4   0   2     2583.80     2509.97     68.55 o 
   5   0   2       51.98       57.13      2.38 o 
   6   0   2     1014.01     1028.33     21.59 o 
   7   0   2       76.21       77.22      7.67 o 
   8   0   2       10.39        9.57      3.26 o 
   9   0   2        8.34        8.21      3.25 o 
  10   0   2       70.02       68.92     13.26 o 
  11   0   2        2.45        4.36      3.50 o 
 -12   1   2       19.29       13.83      2.37 o 
 -11   1   2       99.36       99.58      4.91 o 
 -10   1   2       78.54       86.48      4.39 o 
  -9   1   2      210.95      211.25      5.86 o 
  -8   1   2       63.33       66.42      3.07 o 
  -7   1   2     1665.65     1673.34     37.61 o 
  -6   1   2       21.31       20.38      1.49 o 
  -5   1   2     1643.93     1814.29     34.43 o 
  -4   1   2     1784.95     1782.13     31.70 o 
  -3   1   2      529.84      487.84      7.75 o 
  -2   1   2     1060.29     1058.97     17.12 o 
  -1   1   2     5654.70     6128.74    183.06 o 
   0   1   2     3868.95     4248.64    131.59 o 
   1   1   2     1034.49     1046.28     22.41 o 
   2   1   2     5149.31     5257.45    195.95 o 
   4   1   2      785.87      880.02     31.28 o 
   5   1   2      599.03      560.12     20.47 o 
   6   1   2      549.95      550.99     23.18 o 
   7   1   2       64.80       66.79      3.27 o 
   8   1   2       54.04       49.98      2.18 o 
   9   1   2       42.03       44.81      2.04 o 
  10   1   2       44.35       53.77      7.80 o 
  11   1   2      120.75      133.53     11.85 o 
 -12   2   2       88.91       90.71      7.27 o 
 -11   2   2      105.17      107.86      4.74 o 
 -10   2   2        2.42        2.56      1.50 o 
  -9   2   2      157.12      157.44      5.13 o 
  -8   2   2      620.23      600.24     12.48 o 
  -7   2   2      107.64      109.39      3.34 o 
  -6   2   2      477.12      478.52      9.91 o 
  -5   2   2      546.28      500.00      9.61 o 
  -4   2   2     1182.55     1284.97     23.96 o 
  -3   2   2     2603.22     2731.07     64.00 o 
  -2   2   2     2389.98     2459.01     54.17 o 
  -1   2   2     1386.27     1399.62     31.34 o 
   1   2   2     2012.29     1903.75     48.81 o 
   2   2   2      146.48      149.11      7.81 o 
   3   2   2     1623.85     1686.09     51.90 o 
   4   2   2     1404.98     1421.03     28.04 o 
   5   2   2      479.99      497.47     19.70 o 
   6   2   2      319.45      334.14     15.78 o 
   7   2   2      456.26      455.85     21.29 o 
   8   2   2        9.45        9.90      4.91 o 
   9   2   2      153.34      150.44      7.57 o 
  10   2   2       42.44       40.33      6.72 o 
  11   2   2       13.84       16.07      4.71 o 
 -11   3   2       49.39       43.66      6.21 o 
 -10   3   2      570.00      542.39     20.35 o 
  -9   3   2       51.02       51.89      3.48 o 
  -8   3   2       74.17       79.68      3.27 o 
  -7   3   2       88.75       86.09      3.33 o 
  -6   3   2     1011.39     1017.56     22.38 o 
  -5   3   2       29.33       25.20      2.42 o 
  -4   3   2     2212.17     2210.76     53.77 o 
  -3   3   2      402.81      384.08      6.81 o 
  -2   3   2       59.63       64.33      6.09 o 
  -1   3   2      972.91      880.33     18.73 o 
   0   3   2     1090.53     1094.78     27.21 o 
   1   3   2     2525.82     2585.42     75.23 o 
   3   3   2      334.20      280.73      7.97 o 
   4   3   2       57.00       48.00      5.12 o 
   5   3   2     1569.22     1610.41     36.67 o 
   6   3   2      264.76      277.47      5.05 o 
   7   3   2       99.32      117.49      9.65 o 
   8   3   2      227.18      222.82     15.81 o 
   9   3   2      164.44      190.39     15.44 o 
  10   3   2      124.93      127.66     11.80 o 
 -11   4   2      104.91      122.25      9.99 o 
 -10   4   2       12.33       11.93      2.61 o 
  -9   4   2      248.43      250.39      7.63 o 
  -8   4   2      486.25      496.16     13.16 o 
  -7   4   2       13.65       13.20      2.21 o 
  -6   4   2      230.39      245.91      6.28 o 
  -5   4   2      251.03      260.87      6.94 o 
  -4   4   2     1019.90     1044.36     22.06 o 
  -3   4   2     1779.29     1827.80     48.77 o 
  -2   4   2      932.61      912.74     24.07 o 
  -1   4   2      216.45      233.10      7.32 o 
   0   4   2      577.32      652.26     18.26 o 
   1   4   2     1216.82     1176.39     30.82 o 
   2   4   2       58.80       66.56      4.01 o 
   3   4   2     1313.98     1308.78     39.39 o 
   4   4   2      634.50      627.54     18.15 o 
   5   4   2      383.90      393.35      9.22 o 
   6   4   2      135.38      152.64      7.73 o 
   7   4   2      696.76      686.27     17.46 o 
   8   4   2        2.08       -1.14      7.19 o 
   9   4   2       64.55       84.49     17.13 o 
  10   4   2       10.30       14.56     10.28 o 
 -10   5   2       94.94       87.68      8.19 o 
  -9   5   2       17.69       22.49      2.73 o 
  -8   5   2       66.33       83.11      6.27 o 
  -7   5   2      558.48      562.10     13.88 o 
  -6   5   2      184.69      190.41      6.95 o 
  -5   5   2       74.28       81.34      4.22 o 
  -4   5   2      514.49      523.54     16.72 o 
  -3   5   2      551.88      551.87     14.84 o 
  -2   5   2      301.76      307.26      9.20 o 
  -1   5   2     1801.96     1796.28     53.25 o 
   0   5   2       99.87       93.97      8.18 o 
   1   5   2      647.27      677.80     18.92 o 
   2   5   2     1394.77     1383.53     43.20 o 
   3   5   2      115.17      113.45     13.27 o 
   4   5   2      771.69      751.33     23.55 o 
   5   5   2      211.74      215.59      9.98 o 
   6   5   2      147.97      159.31      6.22 o 
   7   5   2       95.52       99.51      4.82 o 
   8   5   2      151.81      176.25     10.69 o 
   9   5   2       81.06       71.02     11.67 o 
  -9   6   2      235.85      240.38     11.23 o 
  -8   6   2       59.03       65.82      4.98 o 
  -7   6   2       11.77       12.91      2.35 o 
  -6   6   2      623.81      628.45     19.47 o 
  -5   6   2      826.62      834.09     20.65 o 
  -4   6   2      205.62      201.99      8.25 o 
  -3   6   2       71.76       71.74      5.19 o 
  -2   6   2      341.23      348.06     11.74 o 
  -1   6   2        8.12        9.01      2.48 o 
   0   6   2     1396.05     1352.86     41.11 o 
   1   6   2      232.70      224.45      9.39 o 
   2   6   2        3.05        2.92      2.52 o 
   3   6   2       92.22       98.07      6.45 o 
   4   6   2      269.37      289.71     17.37 o 
   5   6   2       41.59       40.83      5.44 o 
   6   6   2      200.79      209.63      8.85 o 
   7   6   2       93.14       89.53      8.57 o 
   8   6   2       45.74       44.31     10.39 o 
   9   6   2       36.37       14.17     11.69 o 
  -8   7   2       37.72       40.18      4.14 o 
  -7   7   2      265.35      278.26     11.54 o 
  -6   7   2       76.94       72.69      4.77 o 
  -5   7   2       47.81       58.75      5.26 o 
  -4   7   2      175.96      179.47      8.61 o 
  -3   7   2      131.32      141.99      7.65 o 
  -2   7   2      302.29      305.39     11.93 o 
  -1   7   2      304.42      295.96     11.64 o 
   0   7   2      157.74      156.29      9.34 o 
   1   7   2       62.60       75.07      5.77 o 
   2   7   2      842.09      875.86     29.51 o 
   3   7   2      160.14      171.17     11.18 o 
   4   7   2       92.92       97.38      7.67 o 
   5   7   2       80.54       87.11      7.13 o 
   6   7   2       67.72       80.44      5.19 o 
   7   7   2       28.22       35.54      3.52 o 
  -7   8   2       18.47       12.80      3.46 o 
  -6   8   2      118.29      129.60      7.06 o 
  -5   8   2      273.16      238.06     37.78 o 
  -4   8   2      119.40      120.35      9.81 o 
  -3   8   2      209.43      210.19     13.32 o 
  -2   8   2       66.70       66.92      6.34 o 
  -1   8   2       26.39       33.49      4.85 o 
   0   8   2      181.96      197.59     11.02 o 
   1   8   2      244.44      239.49     12.04 o 
   2   8   2       34.18       42.36      5.43 o 
   3   8   2       51.64       56.70      6.63 o 
   4   8   2       61.07       81.79      9.82 o 
   5   8   2        0.31        3.19      3.17 o 
   6   8   2       33.97       43.44      6.45 o 
  -5   9   2       16.68       15.17      3.99 o 
  -4   9   2      263.01      267.83     18.19 o 
  -3   9   2        3.51        4.95      7.66 o 
  -2   9   2        4.01        5.43      3.53 o 
  -1   9   2      162.16      169.06     10.74 o 
   0   9   2      155.46      153.08     10.96 o 
   1   9   2       13.41       19.50      6.00 o 
   2   9   2       62.15       66.51     10.07 o 
   3   9   2       98.57      105.51      9.66 o 
   4   9   2       14.43       21.45      6.19 o 
  -5  -9   3        1.08        0.39      3.28 o 
  -4  -9   3      142.22      139.12     13.50 o 
  -3  -9   3      129.28      114.17      9.83 o 
  -2  -9   3       20.00       20.39      7.20 o 
  -1  -9   3      173.15      181.66     12.67 o 
   0  -9   3      227.69      205.44     13.46 o 
   1  -9   3       16.44       13.94      4.99 o 
   2  -9   3       31.97       29.21      7.57 o 
   3  -9   3      112.05      125.27     15.91 o 
  -7  -8   3       53.33       59.56      6.74 o 
  -6  -8   3       31.68       30.89      8.96 o 
  -5  -8   3      212.56      200.96     10.88 o 
  -4  -8   3       67.77       73.06      9.23 o 
  -3  -8   3      109.24      108.87      8.27 o 
  -2  -8   3      238.11      227.75     15.02 o 
  -1  -8   3      105.30       88.15      9.23 o 
   0  -8   3       49.79       58.19     10.42 o 
   1  -8   3      176.35      180.93     18.62 o 
   2  -8   3       82.14       76.56      9.68 o 
   3  -8   3       33.50       35.90      5.85 o 
   4  -8   3      277.04      271.45     15.14 o 
   5  -8   3      101.59      104.33     10.02 o 
   6  -8   3       79.08       72.29      9.06 o 
  -8  -7   3        0.74        0.29      2.39 o 
  -7  -7   3      336.13      337.57     14.14 o 
  -6  -7   3       24.01       29.91      4.78 o 
  -5  -7   3       20.86       15.98      3.57 o 
  -4  -7   3       75.76       64.04      6.65 o 
  -3  -7   3      234.71      234.94     10.69 o 
  -2  -7   3      121.20      109.63      7.13 o 
  -1  -7   3      123.18      116.92      7.32 o 
   0  -7   3      199.09      181.96      9.49 o 
   1  -7   3       67.60       61.21      7.42 o 
   2  -7   3      374.72      360.57     23.27 o 
   3  -7   3      271.40      262.73     12.97 o 
   4  -7   3       88.91       78.81     11.63 o 
   5  -7   3      213.59      201.74     14.70 o 
   6  -7   3      294.59      297.78     16.79 o 
   7  -7   3        6.08        8.76      4.39 o 
  -9  -6   3      101.35      102.78     13.16 o 
  -8  -6   3      123.08      128.65      7.18 o 
  -7  -6   3       10.19        6.16      2.87 o 
  -6  -6   3      255.72      255.81      9.90 o 
  -5  -6   3      487.93      468.09     17.57 o 
  -4  -6   3       16.50       15.77      5.49 o 
  -3  -6   3       69.92       80.56      6.17 o 
  -2  -6   3      546.07      536.28     18.72 o 
  -1  -6   3      446.86      438.33     14.67 o 
   0  -6   3      665.97      648.38     20.64 o 
   1  -6   3      385.63      349.38     12.95 o 
   2  -6   3      309.42      286.92     11.23 o 
   3  -6   3      140.69      137.23      9.48 o 
   4  -6   3      574.80      540.27     20.24 o 
   5  -6   3       10.08        4.68      4.97 o 
   6  -6   3      137.78      131.86      9.67 o 
   7  -6   3       91.49       95.90     10.12 o 
   8  -6   3       82.32       80.52      8.89 o 
 -10  -5   3      124.67      150.48     11.76 o 
  -9  -5   3      130.60      131.13     11.33 o 
  -8  -5   3        2.60        0.50      2.38 o 
  -7  -5   3      538.64      503.23     18.30 o 
  -6  -5   3      359.63      338.39     10.35 o 
  -5  -5   3       21.23       25.30      3.89 o 
  -4  -5   3      297.74      292.27     10.94 o 
  -3  -5   3      525.32      509.01     27.80 o 
  -2  -5   3       40.70       35.75      3.71 o 
  -1  -5   3     1833.29     1795.11     56.97 o 
   0  -5   3      735.19      755.39     24.45 o 
   1  -5   3      230.25      223.36     14.29 o 
   2  -5   3      266.13      250.50      9.71 o 
   3  -5   3      554.55      551.07     20.40 o 
   4  -5   3       43.23       38.31      4.45 o 
   5  -5   3      398.52      371.91     13.73 o 
   6  -5   3      207.46      206.09     12.05 o 
   7  -5   3       25.68       38.13      5.68 o 
   8  -5   3      104.49      135.21     14.44 o 
   9  -5   3      215.56      232.18     19.98 o 
 -11  -4   3      107.66      103.16     10.59 o 
 -10  -4   3       46.59       58.54      7.42 o 
  -9  -4   3      132.71      135.24     10.59 o 
  -8  -4   3      718.98      692.22     29.17 o 
  -7  -4   3       46.06       46.63      3.39 o 
  -6  -4   3      158.69      162.67      6.28 o 
  -5  -4   3      219.39      204.77      7.77 o 
  -4  -4   3     1215.50     1244.21     34.51 o 
  -3  -4   3      141.87      145.32      4.92 o 
  -2  -4   3     2643.33     2626.27     83.73 o 
  -1  -4   3      312.38      299.58     10.01 o 
   0  -4   3       38.05       38.10      2.90 o 
   1  -4   3     2019.95     2046.81     63.59 o 
   2  -4   3     1160.81     1136.79     30.40 o 
   3  -4   3      766.89      744.55     21.50 o 
   4  -4   3      605.24      595.86     21.25 o 
   5  -4   3      392.80      369.54     13.06 o 
   6  -4   3      129.51      123.35      7.13 o 
   7  -4   3      741.62      732.83     25.97 o 
   8  -4   3       67.66       58.54      9.76 o 
   9  -4   3       25.84       20.35      7.59 o 
  10  -4   3       92.09       91.57     13.82 o 
 -11  -3   3        3.23        0.34      4.62 o 
 -10  -3   3      418.04      414.03     29.06 o 
  -9  -3   3      175.89      188.82     10.33 o 
  -8  -3   3       11.90       13.24      3.34 o 
  -7  -3   3       87.11       98.59      5.88 o 
  -6  -3   3     1739.50     1709.65     46.86 o 
  -5  -3   3       10.86       12.18      1.52 o 
  -4  -3   3     2387.52     2472.49     73.17 o 
  -3  -3   3     2582.82     2771.18     81.20 o 
  -2  -3   3     1067.73     1119.41     34.48 o 
  -1  -3   3     1477.80     1397.43     36.24 o 
   0  -3   3     2557.27     2617.13     79.08 o 
   1  -3   3      520.77      563.66     14.98 o 
   2  -3   3      564.67      613.63     17.48 o 
   3  -3   3     1144.43     1122.31     32.99 o 
   4  -3   3      134.83      127.14      5.88 o 
   5  -3   3      562.73      527.63     16.66 o 
   6  -3   3      341.78      343.05     12.89 o 
   7  -3   3      109.28      103.16     10.33 o 
   8  -3   3      149.38      140.69     13.07 o 
   9  -3   3      387.40      412.92     26.46 o 
  10  -3   3       32.72       61.06      9.76 o 
 -12  -2   3       73.64       69.37      7.02 o 
 -11  -2   3      256.03      257.84     13.62 o 
 -10  -2   3        7.67        8.85      3.00 o 
  -9  -2   3      136.70      134.56      7.36 o 
  -8  -2   3      515.82      530.22     13.86 o 
  -7  -2   3      116.66      112.76      4.15 o 
  -5  -2   3      787.82      778.08     20.89 o 
  -4  -2   3     2916.51     3090.71     91.91 o 
  -3  -2   3     1328.13     1422.04     32.10 o 
  -2  -2   3     3920.09     4185.96    138.63 o 
  -1  -2   3     1896.60     1885.27     46.41 o 
   0  -2   3      148.64      169.86      4.05 o 
   1  -2   3     3849.13     4075.22    137.14 o 
   2  -2   3     1503.52     1613.46     41.69 o 
   3  -2   3     1665.72     1781.37     49.34 o 
   4  -2   3     1894.03     1908.55     59.21 o 
   5  -2   3      791.65      794.87     32.43 o 
   6  -2   3       60.89       61.63      6.74 o 
   7  -2   3      354.70      361.45     29.91 o 
   8  -2   3       81.72       88.66      9.08 o 
   9  -2   3       85.36       88.17     10.45 o 
  10  -2   3      233.62      237.03     14.05 o 
 -12  -1   3       44.95       50.14      3.84 o 
 -11  -1   3      104.57      103.26      4.29 o 
 -10  -1   3       51.86       44.75      3.74 o 
  -9  -1   3      343.86      350.65     10.98 o 
  -8  -1   3       35.14       32.99      5.41 o 
  -7  -1   3     1278.41     1246.97     40.16 o 
  -6  -1   3      759.09      763.99     17.19 o 
  -5  -1   3       25.49       29.91      2.80 o 
  -4  -1   3     3001.51     3143.74     94.49 o 
  -3  -1   3     2653.33     2759.98     66.07 o 
  -2  -1   3     1095.09     1065.56     18.67 o 
  -1  -1   3     2580.43     2692.57     60.19 o 
   1  -1   3     1484.33     1541.10     38.41 o 
   2  -1   3     2598.68     2570.33     78.17 o 
   3  -1   3     2394.16     2565.09    108.52 o 
   4  -1   3      404.18      418.63     15.90 o 
   5  -1   3      430.78      452.45     19.12 o 
   6  -1   3      584.06      557.75     34.62 o 
   7  -1   3       29.00       34.45      3.98 o 
   8  -1   3      225.94      228.15     14.16 o 
   9  -1   3      270.01      283.83     17.05 o 
  10  -1   3       32.88       35.24      7.13 o 
  11  -1   3       64.79       85.24     13.94 o 
 -12   0   3       87.29       90.85      4.75 o 
 -11   0   3      130.74      135.09      6.76 o 
 -10   0   3        0.57        0.35      1.13 o 
  -9   0   3      589.49      573.58     14.52 o 
  -8   0   3      176.68      176.62      4.42 o 
  -7   0   3       80.10       81.73      2.87 o 
  -6   0   3      675.07      678.35     11.89 o 
  -5   0   3     3627.69     3959.04    133.51 o 
  -4   0   3      164.95      157.96      4.49 o 
  -3   0   3      554.43      615.17      9.39 o 
  -2   0   3      649.60      583.49     25.02 o 
  -1   0   3     1331.88     1328.57     19.67 o 
   0   0   3     3300.75     3416.93     86.24 o 
   1   0   3     2633.44     2753.31     62.29 o 
   2   0   3      909.93      935.67     22.54 o 
   3   0   3        2.86        3.82      0.53 o 
   4   0   3     5623.88     5524.40    201.55 o 
   5   0   3        6.47        6.50      2.13 o 
   6   0   3      272.92      302.86     12.58 o 
   7   0   3       46.44       63.91      7.66 o 
   8   0   3      168.60      180.15     11.19 o 
   9   0   3       25.94       31.00      4.96 o 
  10   0   3      142.90      144.29      9.98 o 
  11   0   3       29.39       26.57      5.80 o 
 -12   1   3       51.82       61.55      4.07 o 
 -11   1   3       97.90      100.15      4.83 o 
 -10   1   3       48.16       42.36      4.17 o 
  -9   1   3      345.59      333.66      8.67 o 
  -8   1   3       36.36       36.29      2.28 o 
  -7   1   3     1206.83     1217.42     21.85 o 
  -6   1   3      799.81      774.52     12.17 o 
  -5   1   3       26.91       30.37      1.43 o 
  -4   1   3     2769.28     3027.50     63.66 o 
  -3   1   3     2745.25     2840.46     57.61 o 
  -2   1   3     1110.40     1095.40     15.69 o 
  -1   1   3     2766.31     2856.23     55.87 o 
   0   1   3      485.24      487.22      7.63 o 
   1   1   3     1425.23     1464.30     33.18 o 
   2   1   3     2582.98     2710.41     73.53 o 
   3   1   3     2477.83     2631.11    111.81 o 
   4   1   3      427.30      439.78     16.78 o 
   5   1   3      486.91      513.62     20.49 o 
   6   1   3      575.62      565.20     25.09 o 
   7   1   3       25.50       25.78      1.41 o 
   8   1   3      226.35      208.76     11.27 o 
   9   1   3      309.32      329.59     18.31 o 
  10   1   3       34.17       39.80      7.41 o 
  11   1   3       69.78       67.69     11.20 o 
 -12   2   3       73.49       64.36      4.90 o 
 -11   2   3      237.21      234.37      7.79 o 
 -10   2   3        5.72        3.89      1.60 o 
  -9   2   3      107.94      103.92      5.14 o 
  -8   2   3      589.31      576.11     12.90 o 
  -7   2   3       95.19      100.69      3.20 o 
  -6   2   3      182.14      187.65      3.74 o 
  -5   2   3      692.53      699.80     12.53 o 
  -4   2   3     3109.60     3244.49     99.52 o 
  -3   2   3     1199.81     1294.99     24.94 o 
  -2   2   3     4149.73     4352.81    118.34 o 
  -1   2   3     1868.24     1865.72     47.20 o 
   1   2   3     4019.99     4200.77    140.71 o 
   2   2   3     1503.38     1602.51     44.26 o 
   3   2   3     1689.08     1833.17     50.93 o 
   4   2   3     1768.75     1840.90     90.60 o 
   5   2   3      869.08      860.66     35.14 o 
   6   2   3       56.56       52.35      7.11 o 
   7   2   3      383.10      426.36     21.75 o 
   8   2   3       62.78       65.39      9.36 o 
   9   2   3       81.52       80.85      9.48 o 
  10   2   3      246.18      238.19     25.78 o 
 -11   3   3        3.03        0.15      1.59 o 
 -10   3   3      440.74      425.49     10.78 o 
  -9   3   3      174.60      175.32      5.59 o 
  -8   3   3       11.74       14.02      1.74 o 
  -7   3   3       74.39       80.85      3.18 o 
  -6   3   3     1739.74     1739.58     41.04 o 
  -5   3   3        9.27       10.71      1.50 o 
  -4   3   3     2316.52     2404.91     56.56 o 
  -3   3   3     2611.45     2783.54     70.30 o 
  -2   3   3     1096.12     1172.77     26.45 o 
  -1   3   3     1478.01     1387.11     33.19 o 
   0   3   3     2466.29     2585.00     75.32 o 
   1   3   3      516.18      578.12     13.49 o 
   2   3   3      642.12      696.83     18.71 o 
   3   3   3     1169.18     1154.97     30.88 o 
   4   3   3      141.79      143.45      6.34 o 
   5   3   3      578.87      564.36     10.66 o 
   6   3   3      371.41      383.38     19.78 o 
   7   3   3      114.01      120.83     10.76 o 
   8   3   3      142.50      166.98     13.79 o 
   9   3   3      396.21      413.58     27.40 o 
  10   3   3       31.89       31.20      9.99 o 
 -11   4   3      108.02      106.01     14.84 o 
 -10   4   3       54.78       54.03      3.79 o 
  -9   4   3      151.33      156.30      5.87 o 
  -8   4   3      678.95      686.04     17.33 o 
  -7   4   3       53.07       54.19      2.91 o 
  -6   4   3      133.88      144.70      5.10 o 
  -5   4   3      259.94      268.14      6.16 o 
  -4   4   3     1159.06     1176.23     25.06 o 
  -3   4   3      144.70      152.14      9.95 o 
  -2   4   3     2593.75     2683.32     83.98 o 
  -1   4   3      363.62      351.30      8.49 o 
   0   4   3       53.97       51.47      2.89 o 
   1   4   3     1951.48     2010.51     58.82 o 
   2   4   3     1061.02     1082.51     30.07 o 
   3   4   3      781.62      803.50     22.68 o 
   4   4   3      663.54      675.73     20.16 o 
   5   4   3      374.16      375.11      8.06 o 
   6   4   3      107.94      112.73      3.54 o 
   7   4   3      690.86      696.33     54.03 o 
   8   4   3       64.77       73.79     10.22 o 
   9   4   3       29.64       26.15      7.88 o 
  10   4   3       95.00      103.42     14.16 o 
 -10   5   3      102.87      113.01      6.43 o 
  -9   5   3      134.13      144.33      6.62 o 
  -8   5   3        2.73        4.42      2.17 o 
  -7   5   3      554.42      544.48     13.28 o 
  -6   5   3      288.76      284.82      8.81 o 
  -5   5   3       21.43       24.10      2.86 o 
  -4   5   3      328.80      322.09      8.70 o 
  -3   5   3      589.19      582.05     15.07 o 
  -2   5   3       40.06       35.01      3.58 o 
  -1   5   3     1725.52     1694.80     53.23 o 
   0   5   3      731.95      768.60     21.08 o 
   1   5   3      238.10      240.53     10.07 o 
   2   5   3      300.07      289.31     10.13 o 
   3   5   3      540.92      552.90     18.09 o 
   4   5   3       45.01       44.23      5.42 o 
   5   5   3      331.41      324.18     13.89 o 
   6   5   3      200.42      204.03     13.53 o 
   7   5   3       20.55       18.25      2.36 o 
   8   5   3      113.43      127.45     14.27 o 
   9   5   3      184.85      178.77     19.41 o 
 -10   6   3       57.10       75.61     10.65 o 
  -9   6   3       96.17      101.27      5.42 o 
  -8   6   3      118.50      133.47      6.59 o 
  -7   6   3       16.46       15.88      2.62 o 
  -6   6   3      244.18      248.31      8.08 o 
  -5   6   3      507.73      522.64     14.58 o 
  -4   6   3       15.10       27.31      5.38 o 
  -3   6   3       54.76       62.66      7.72 o 
  -2   6   3      485.10      483.39     14.98 o 
  -1   6   3      460.62      455.53     16.96 o 
   0   6   3      676.27      661.76     20.39 o 
   1   6   3      370.54      376.08     13.09 o 
   2   6   3      297.78      279.58     11.27 o 
   3   6   3      127.23      136.69      7.91 o 
   4   6   3      585.89      597.98     21.07 o 
   5   6   3       25.12       24.85      4.29 o 
   6   6   3      140.36      145.57      8.11 o 
   7   6   3       67.97       74.13     12.10 o 
   8   6   3       81.02       84.75      9.29 o 
  -8   7   3        0.46       -1.47      2.09 o 
  -7   7   3      320.10      320.04     14.60 o 
  -6   7   3       39.23       47.74      6.15 o 
  -5   7   3       21.16       18.93      2.96 o 
  -4   7   3       52.26       49.17      4.93 o 
  -3   7   3      237.86      252.11     18.37 o 
  -2   7   3      120.08      116.55      6.58 o 
  -1   7   3      125.43      119.79      6.98 o 
   0   7   3      208.34      210.45      9.51 o 
   1   7   3       66.72       68.52      5.87 o 
   2   7   3      349.65      353.48     14.94 o 
   3   7   3      297.14      300.05     13.65 o 
   4   7   3       94.12       99.94      7.74 o 
   5   7   3      221.96      198.37     12.33 o 
   6   7   3      301.93      318.66     17.43 o 
   7   7   3        4.94        4.21      4.54 o 
  -7   8   3       51.76       57.63      6.11 o 
  -6   8   3       33.06       32.88      4.20 o 
  -5   8   3      183.37      178.31      8.72 o 
  -4   8   3       84.25      101.85     13.60 o 
  -3   8   3      108.63      116.42      9.92 o 
  -2   8   3      280.68      283.09     12.31 o 
  -1   8   3       98.36       97.32      7.39 o 
   0   8   3       37.12       49.00      7.38 o 
   1   8   3      198.16      205.33     11.31 o 
   2   8   3      102.21       97.16      8.03 o 
   3   8   3       24.95       29.76      5.79 o 
   4   8   3      244.76      246.64     17.74 o 
   5   8   3      115.78      108.77     10.27 o 
   6   8   3       76.58       66.62      6.13 o 
  -5   9   3        1.31        2.73      2.68 o 
  -4   9   3      137.65      146.43     10.33 o 
  -3   9   3      110.36      118.09      9.11 o 
  -2   9   3       21.20       26.91      5.27 o 
  -1   9   3      185.66      213.68     12.39 o 
   0   9   3      232.42      226.13     16.39 o 
   1   9   3       17.50       13.76      5.82 o 
   2   9   3       18.84       25.35      5.96 o 
   3   9   3      113.47      128.69     21.25 o 
  -4  -9   4       99.16      108.76     11.51 o 
  -3  -9   4       74.42       66.98      7.41 o 
  -2  -9   4       52.51       63.63     12.17 o 
  -1  -9   4       67.52       82.18     10.08 o 
   0  -9   4      271.63      263.83     18.48 o 
   1  -9   4       94.34       81.76      9.28 o 
   2  -9   4       30.33       22.71      6.02 o 
   3  -9   4      137.60      131.63     15.09 o 
  -7  -8   4      179.11      173.55     16.36 o 
  -6  -8   4       11.48       12.49      3.85 o 
  -5  -8   4      232.74      223.70     11.26 o 
  -4  -8   4      127.48      120.49     15.24 o 
  -3  -8   4       15.07       15.76      4.74 o 
  -2  -8   4      238.95      241.75     12.87 o 
  -1  -8   4      282.62      263.52     12.88 o 
   0  -8   4       19.97       20.87      5.75 o 
   1  -8   4      144.31      144.35     10.55 o 
   2  -8   4       71.30       61.66      7.48 o 
   3  -8   4       78.07       66.90      7.65 o 
   4  -8   4      100.44      106.50     11.89 o 
   5  -8   4       86.80       76.49      9.58 o 
  -8  -7   4       44.29       28.09      8.70 o 
  -7  -7   4      203.57      189.81      9.71 o 
  -6  -7   4      210.82      193.06     11.07 o 
  -5  -7   4       67.13       65.33      7.41 o 
  -4  -7   4       31.35       31.38      3.85 o 
  -3  -7   4      472.62      477.93     16.95 o 
  -2  -7   4       22.68       25.71      4.04 o 
  -1  -7   4       10.61       10.39      3.59 o 
   0  -7   4       66.67       61.76      5.49 o 
   1  -7   4      339.96      326.57     14.21 o 
   2  -7   4      168.12      169.30      9.66 o 
   3  -7   4      135.65      138.88      9.63 o 
   4  -7   4        7.13        8.29      6.22 o 
   5  -7   4       51.31       57.18      7.57 o 
   6  -7   4      241.41      243.48     16.46 o 
   7  -7   4       41.63       36.22     17.07 o 
  -9  -6   4       30.05       42.78      4.52 o 
  -8  -6   4       65.22       73.10      5.22 o 
  -7  -6   4      140.78      140.77      9.02 o 
  -6  -6   4        5.91        3.19      2.37 o 
  -5  -6   4      669.79      646.50     22.19 o 
  -4  -6   4       59.56       53.55      4.41 o 
  -3  -6   4        0.27        1.97      3.20 o 
  -2  -6   4      189.38      177.41     11.13 o 
  -1  -6   4      536.34      523.40     19.14 o 
   0  -6   4      181.24      178.91      8.10 o 
   1  -6   4      375.99      372.00     13.38 o 
   2  -6   4      245.60      234.98     12.60 o 
   3  -6   4       77.16       73.19     11.13 o 
   4  -6   4      402.32      395.56     16.57 o 
   5  -6   4      109.26      106.68      8.22 o 
   6  -6   4       24.10       26.76      6.53 o 
   7  -6   4        5.86       10.60      4.11 o 
   8  -6   4      100.74      114.07     13.10 o 
 -10  -5   4       71.34       66.82      8.62 o 
  -9  -5   4      154.29      169.75     11.36 o 
  -8  -5   4       23.56       16.31      4.61 o 
  -7  -5   4      331.55      330.46     12.52 o 
  -6  -5   4      598.69      585.66     18.08 o 
  -5  -5   4      207.62      205.71      6.71 o 
  -4  -5   4      283.00      276.69      8.74 o 
  -3  -5   4      363.80      338.81     11.05 o 
  -2  -5   4      793.87      806.64     24.33 o 
  -1  -5   4      256.89      233.50      9.73 o 
   0  -5   4      868.94      840.78     23.50 o 
   1  -5   4      530.19      518.48     18.81 o 
   2  -5   4      210.98      215.51      9.02 o 
   3  -5   4      516.79      494.00     16.76 o 
   4  -5   4      168.18      162.05     10.29 o 
   5  -5   4      193.97      173.26      9.41 o 
   6  -5   4      243.51      250.71     12.48 o 
   7  -5   4       43.05       49.46      6.59 o 
   8  -5   4        5.62       12.05      6.25 o 
 -11  -4   4       84.80       83.81      9.11 o 
 -10  -4   4       50.47       56.63      6.82 o 
  -9  -4   4       20.39       16.16      4.48 o 
  -8  -4   4      804.95      788.39     42.45 o 
  -7  -4   4      234.58      233.03      7.21 o 
  -6  -4   4       75.43       67.94      3.24 o 
  -5  -4   4      725.75      736.40     18.58 o 
  -4  -4   4     2041.04     2019.25     59.27 o 
  -3  -4   4      362.37      385.31     13.95 o 
  -2  -4   4     1207.90     1187.30     29.82 o 
  -1  -4   4      668.69      640.48     15.62 o 
   0  -4   4       80.88       75.87      4.45 o 
   1  -4   4     1266.90     1214.92     33.18 o 
   2  -4   4      745.91      741.21     22.71 o 
   3  -4   4      392.86      396.51     14.69 o 
   4  -4   4      283.54      273.96     13.40 o 
   5  -4   4      407.75      403.93     15.95 o 
   6  -4   4       37.75       31.93      5.68 o 
   7  -4   4      443.21      473.32     40.70 o 
   8  -4   4      126.10      133.36     25.26 o 
   9  -4   4       13.13        3.63     11.50 o 
 -11  -3   4       86.55       99.19     12.93 o 
 -10  -3   4      322.50      314.50     23.29 o 
  -9  -3   4      413.53      386.57     16.73 o 
  -8  -3   4        5.42        2.65      2.51 o 
  -7  -3   4        5.88        5.05      2.97 o 
  -6  -3   4     1568.35     1564.93     43.43 o 
  -5  -3   4       45.80       44.99      4.92 o 
  -4  -3   4     1853.89     1895.29     49.82 o 
  -3  -3   4     1265.84     1317.39     30.16 o 
  -2  -3   4      695.38      677.97     14.61 o 
  -1  -3   4      840.23      825.17     18.11 o 
   0  -3   4     3617.20     3611.68    119.58 o 
   1  -3   4       61.49       65.33      3.92 o 
   2  -3   4      395.18      386.69     10.34 o 
   3  -3   4     1191.22     1184.66     33.19 o 
   4  -3   4      311.92      277.08     11.48 o 
   5  -3   4      235.20      224.72      9.43 o 
   6  -3   4      383.06      360.34     19.04 o 
   7  -3   4      332.88      331.71     20.49 o 
   8  -3   4       39.24       50.87      9.22 o 
   9  -3   4      167.58      173.43     16.70 o 
  10  -3   4        5.87        4.81      5.50 o 
 -12  -2   4       38.05       32.04      6.67 o 
 -11  -2   4      341.71      322.86     15.36 o 
 -10  -2   4      170.18      154.62     10.88 o 
  -9  -2   4      218.41      204.02      6.80 o 
  -8  -2   4      503.02      500.66     18.98 o 
  -7  -2   4      525.00      521.99     13.00 o 
  -6  -2   4      209.99      220.02      6.25 o 
  -5  -2   4      630.05      617.41     10.97 o 
  -4  -2   4     1835.50     1834.67     40.16 o 
  -3  -2   4      486.78      471.81      9.65 o 
  -2  -2   4     2674.10     2788.67     78.02 o 
  -1  -2   4     2193.25     2218.00     59.14 o 
   0  -2   4      332.13      369.05      7.72 o 
   1  -2   4     2072.91     1980.51     54.68 o 
   2  -2   4     1830.86     1821.69     51.10 o 
   3  -2   4       77.53       80.35      3.90 o 
   4  -2   4      472.08      456.07     13.20 o 
   5  -2   4      710.56      709.38     29.66 o 
   6  -2   4       46.66       54.23      6.82 o 
   7  -2   4      390.73      405.73     22.69 o 
   8  -2   4      115.04      128.42     20.01 o 
   9  -2   4        1.99       -0.33      3.02 o 
  10  -2   4       61.20       67.31     10.59 o 
 -12  -1   4      144.11      144.69      6.23 o 
 -11  -1   4       43.75       47.50      2.95 o 
 -10  -1   4      102.85      101.54      5.40 o 
  -9  -1   4      654.08      624.69     18.76 o 
  -8  -1   4      146.97      141.19      4.70 o 
  -7  -1   4      870.08      839.57     19.97 o 
  -6  -1   4      912.81      895.21     21.23 o 
  -5  -1   4      213.61      206.34      5.60 o 
  -4  -1   4      623.54      621.72     14.81 o 
  -3  -1   4     2548.01     2525.81     68.54 o 
  -2  -1   4      320.95      318.88      4.35 o 
  -1  -1   4      864.14      827.20     14.22 o 
   0  -1   4      605.77      591.52     12.08 o 
   1  -1   4      862.71      863.58     18.52 o 
   2  -1   4      424.02      395.41      9.03 o 
   3  -1   4      750.25      653.97     23.38 o 
   4  -1   4      541.35      571.23     22.26 o 
   5  -1   4       50.84       57.94      6.22 o 
   6  -1   4      728.60      708.99     22.05 o 
   7  -1   4       35.27       28.14      5.17 o 
   8  -1   4      149.90      152.86      9.51 o 
   9  -1   4      190.37      190.96     14.68 o 
  10  -1   4      116.14      120.46     10.21 o 
 -12   0   4        4.41        4.44      2.39 o 
 -11   0   4      188.16      175.53      5.55 o 
 -10   0   4      236.90      222.22      6.51 o 
  -9   0   4      132.71      134.54      4.91 o 
  -8   0   4       99.99       97.81      3.38 o 
  -7   0   4      176.20      182.05      4.64 o 
  -6   0   4       97.21      113.62      3.52 o 
  -5   0   4     3108.26     3258.28     82.57 o 
  -4   0   4      260.30      243.41      4.07 o 
  -3   0   4      315.30      314.82     24.73 o 
  -2   0   4      807.01      788.08     11.16 o 
  -1   0   4      477.94      426.36      7.02 o 
   0   0   4     1046.08     1083.88     18.75 o 
   1   0   4     1117.72     1141.73     20.38 o 
   2   0   4      636.10      598.68     11.40 o 
   3   0   4     2174.64     2382.68     64.24 o 
   4   0   4      672.18      484.44     47.13 o 
   5   0   4      429.83      426.70     13.47 o 
   6   0   4      106.55      110.43     14.77 o 
   7   0   4       73.54       75.09      8.22 o 
   8   0   4      396.05      418.76     20.50 o 
   9   0   4       33.03       22.70      5.93 o 
  10   0   4       64.69       78.54      8.19 o 
 -12   1   4      162.57      145.59      5.52 o 
 -11   1   4       48.32       47.95      4.64 o 
 -10   1   4      107.46      108.41      3.74 o 
  -9   1   4      690.98      682.25     15.97 o 
  -8   1   4      144.14      136.97      4.01 o 
  -7   1   4      854.60      837.04     13.92 o 
  -6   1   4     1031.44     1030.24     16.75 o 
  -5   1   4      205.00      202.88      2.78 o 
  -4   1   4      556.10      548.89      6.17 o 
  -3   1   4     2488.96     2485.09     56.27 o 
  -1   1   4      971.75      927.10     16.32 o 
   0   1   4      743.85      743.09     11.70 o 
   1   1   4      801.60      809.18     13.44 o 
   2   1   4      356.16      353.75      5.58 o 
   3   1   4      835.15      789.84     35.17 o 
   4   1   4      573.40      606.93     24.03 o 
   5   1   4       79.94       61.51      6.74 o 
   6   1   4      644.74      664.22     31.26 o 
   7   1   4       19.17       14.15      4.08 o 
   8   1   4      163.71      168.78      9.63 o 
   9   1   4      217.52      214.37     12.13 o 
  10   1   4      118.25      117.49     14.26 o 
 -12   2   4       42.99       36.27      3.49 o 
 -11   2   4      334.17      311.78      9.27 o 
 -10   2   4      174.90      163.31      6.32 o 
  -9   2   4      196.10      186.02      4.83 o 
  -8   2   4      554.03      546.17      9.54 o 
  -7   2   4      511.42      529.38     10.48 o 
  -6   2   4      236.80      246.25      4.94 o 
  -5   2   4      597.74      600.01      9.23 o 
  -4   2   4     1997.36     2010.46     43.24 o 
  -3   2   4      485.20      463.52      7.03 o 
  -2   2   4     2794.14     2860.93     66.54 o 
  -1   2   4     2100.82     2092.14     44.99 o 
   0   2   4      340.64      381.94      9.05 o 
   1   2   4     2174.03     2175.36     59.14 o 
   2   2   4     1967.32     2005.59     42.88 o 
   3   2   4       75.29       70.34      1.36 o 
   4   2   4      370.95      367.19     27.20 o 
   5   2   4      677.78      657.06     30.23 o 
   6   2   4       46.38       46.98      7.34 o 
   7   2   4      423.75      459.67     24.80 o 
   8   2   4      106.90      115.12     12.65 o 
   9   2   4        2.75       -1.72      2.89 o 
  10   2   4       60.49       61.18      9.91 o 
 -11   3   4       84.79       81.71      7.41 o 
 -10   3   4      341.34      316.80      7.77 o 
  -9   3   4      417.73      379.93     12.81 o 
  -8   3   4        6.59        5.22      1.58 o 
  -7   3   4       16.40       15.53      1.65 o 
  -6   3   4     1581.65     1559.44     35.52 o 
  -5   3   4       30.87       31.38      2.55 o 
  -4   3   4     1910.23     1979.50     43.18 o 
  -3   3   4     1133.94     1172.58     23.88 o 
  -2   3   4      711.36      699.77     12.44 o 
  -1   3   4      776.62      777.21     18.91 o 
   0   3   4     3571.94     3770.95    124.45 o 
   1   3   4       54.47       59.79      3.55 o 
   2   3   4      374.81      372.19     10.35 o 
   3   3   4     1201.02     1237.94     34.84 o 
   4   3   4      306.07      277.97     15.19 o 
   5   3   4      246.63      247.31     14.50 o 
   6   3   4      358.55      324.52     19.58 o 
   7   3   4      322.25      324.38     21.49 o 
   8   3   4       45.43       60.26      9.73 o 
   9   3   4      193.00      182.97     17.93 o 
  10   3   4        6.50        8.36      6.45 o 
 -11   4   4       91.08       88.00      7.60 o 
 -10   4   4       55.55       54.94      4.94 o 
  -9   4   4       21.90       20.56      2.15 o 
  -8   4   4      758.09      742.71     20.28 o 
  -7   4   4      258.40      246.83      7.22 o 
  -6   4   4       61.60       63.77      4.03 o 
  -5   4   4      819.73      859.29     18.30 o 
  -4   4   4     1907.11     1866.68     43.66 o 
  -3   4   4      388.41      419.28      8.47 o 
  -2   4   4     1154.08     1123.20     30.39 o 
  -1   4   4      637.06      624.02     15.02 o 
   0   4   4       86.42       81.68      3.86 o 
   1   4   4     1223.21     1224.75     33.56 o 
   2   4   4      664.18      667.90     19.48 o 
   3   4   4      390.54      418.24     13.43 o 
   4   4   4      272.50      288.83     13.01 o 
   5   4   4      354.30      340.83     11.64 o 
   6   4   4       40.07       28.20     12.22 o 
   7   4   4      408.61      423.05     27.20 o 
   8   4   4      140.01      162.90     15.96 o 
   9   4   4       12.38       13.76      7.08 o 
 -10   5   4       64.47       72.30      5.27 o 
  -9   5   4      146.65      141.41      5.76 o 
  -8   5   4       28.58       26.66      2.80 o 
  -7   5   4      332.32      340.87     10.65 o 
  -6   5   4      511.13      526.95     12.48 o 
  -5   5   4      180.24      179.15      6.01 o 
  -4   5   4      308.99      300.44      8.50 o 
  -3   5   4      347.49      330.85      9.62 o 
  -2   5   4      718.35      728.58     22.08 o 
  -1   5   4      215.58      208.27      7.78 o 
   0   5   4      810.46      802.66     22.77 o 
   1   5   4      599.07      627.92     20.72 o 
   2   5   4      240.49      241.29      9.40 o 
   3   5   4      541.03      554.72     17.94 o 
   4   5   4      171.30      189.42      9.23 o 
   5   5   4      162.09      174.41     11.66 o 
   6   5   4      247.11      242.83     13.47 o 
   7   5   4       36.72       60.74     10.02 o 
   8   5   4        9.92        4.34      6.42 o 
 -10   6   4       55.40       62.91      9.51 o 
  -9   6   4       32.04       42.94      6.23 o 
  -8   6   4       43.48       42.44      4.22 o 
  -7   6   4      162.27      163.50      7.23 o 
  -6   6   4        8.19        8.48      2.01 o 
  -5   6   4      711.03      690.75     16.84 o 
  -4   6   4       62.40       68.69      3.68 o 
  -3   6   4        0.93        0.97      2.32 o 
  -2   6   4      167.44      159.56      6.89 o 
  -1   6   4      500.12      491.25     17.52 o 
   0   6   4      186.85      179.65      7.95 o 
   1   6   4      346.41      365.37     13.15 o 
   2   6   4      227.90      238.51     10.31 o 
   3   6   4       77.46       76.58      6.32 o 
   4   6   4      387.85      406.39     19.40 o 
   5   6   4       94.74      102.79      9.12 o 
   6   6   4       23.63       27.79      3.63 o 
   7   6   4        0.32        1.93      4.43 o 
   8   6   4      109.31      127.31     16.67 o 
  -8   7   4       37.88       53.05      5.50 o 
  -7   7   4      212.69      204.75      9.44 o 
  -6   7   4      229.42      227.41      8.96 o 
  -5   7   4       65.91       61.46      4.78 o 
  -4   7   4       20.40       19.27      3.17 o 
  -3   7   4      470.65      461.15     15.86 o 
  -2   7   4       32.54       28.22      4.47 o 
  -1   7   4       24.53       25.40      3.48 o 
   0   7   4       50.29       51.74      7.32 o 
   1   7   4      330.46      348.75     14.09 o 
   2   7   4      160.52      167.46      9.84 o 
   3   7   4      152.79      168.86     11.45 o 
   4   7   4        2.11        3.66      3.58 o 
   5   7   4       61.99       81.50      9.45 o 
   6   7   4      233.19      238.01     15.48 o 
   7   7   4       38.70       28.34     12.26 o 
  -7   8   4      168.47      174.44     11.49 o 
  -6   8   4       15.12       12.74      3.17 o 
  -5   8   4      207.74      208.68     10.14 o 
  -4   8   4      144.46      142.81      8.17 o 
  -3   8   4       15.03       15.40      4.96 o 
  -2   8   4      279.89      274.03     16.91 o 
  -1   8   4      262.80      250.50     12.60 o 
   0   8   4       21.43       22.07      4.59 o 
   1   8   4      165.68      188.30     10.49 o 
   2   8   4       72.97       76.81      7.45 o 
   3   8   4       73.90       64.02      7.68 o 
   4   8   4       85.25       91.76      9.48 o 
   5   8   4       81.48       82.87     16.00 o 
  -4   9   4      100.06       96.43      7.82 o 
  -3   9   4       54.91       56.46      6.86 o 
  -2   9   4       61.59       81.00      7.34 o 
  -1   9   4       67.66       85.61     10.52 o 
   0   9   4      276.15      304.74     16.04 o 
   1   9   4       81.94       74.37     11.15 o 
   2   9   4       25.70       24.24      5.88 o 
   3   9   4      127.65      152.32     12.18 o 
  -4  -9   5       18.04       14.08      4.94 o 
  -3  -9   5       14.32        9.92      4.60 o 
  -2  -9   5       93.73      102.69     10.86 o 
  -1  -9   5       12.34       11.76      6.33 o 
   0  -9   5      193.48      205.09     17.03 o 
   1  -9   5       13.96        9.43      5.17 o 
  -7  -8   5      166.90      157.95     15.40 o 
  -6  -8   5       42.15       42.41      5.22 o 
  -5  -8   5      115.72      113.29      7.63 o 
  -4  -8   5      143.04      158.78     10.39 o 
  -3  -8   5        9.44       13.62      3.73 o 
  -2  -8   5      223.20      216.66     12.10 o 
  -1  -8   5      371.30      374.96     16.19 o 
   0  -8   5        4.05        3.93      3.91 o 
   1  -8   5      106.18      111.22     11.93 o 
   2  -8   5       77.93       64.29      8.46 o 
   3  -8   5       53.54       47.86      7.12 o 
   4  -8   5       48.87       47.89      8.96 o 
  -8  -7   5       94.16       81.65      8.06 o 
  -7  -7   5       74.25       76.95     11.22 o 
  -6  -7   5       74.15       68.65      6.32 o 
  -5  -7   5      102.39       98.80      6.14 o 
  -4  -7   5        7.01        6.63      3.63 o 
  -3  -7   5      606.03      602.61     20.84 o 
  -2  -7   5      184.88      182.81      9.28 o 
  -1  -7   5       34.50       35.54      5.45 o 
   0  -7   5       72.08       63.96      8.57 o 
   1  -7   5      342.66      317.90     17.31 o 
   2  -7   5        7.73        5.92      4.67 o 
   3  -7   5      131.54      133.01      9.79 o 
   4  -7   5      105.49      103.71     10.45 o 
   5  -7   5       37.54       41.37      6.92 o 
   6  -7   5      103.42      108.37     12.59 o 
  -9  -6   5       23.09       17.54      3.30 o 
  -8  -6   5       24.43       26.68      4.31 o 
  -7  -6   5      176.90      182.49      9.73 o 
  -6  -6   5      121.53      125.04      7.75 o 
  -5  -6   5      237.26      227.77      9.92 o 
  -4  -6   5      152.39      154.62      7.88 o 
  -3  -6   5       55.93       53.92      4.95 o 
  -2  -6   5      206.41      209.47     12.75 o 
  -1  -6   5      488.66      482.71     15.80 o 
   0  -6   5      134.30      120.85      6.53 o 
   1  -6   5       86.74       93.00      5.96 o 
   2  -6   5      190.40      193.77      9.36 o 
   3  -6   5      451.70      428.73     25.79 o 
   4  -6   5      147.52      144.61     11.80 o 
   5  -6   5      229.23      220.85     15.08 o 
   6  -6   5       36.33       52.49     20.94 o 
   7  -6   5        1.54        4.75      4.23 o 
 -10  -5   5       24.78       17.44      4.85 o 
  -9  -5   5      105.93       96.82      9.53 o 
  -8  -5   5      188.64      186.98      8.84 o 
  -7  -5   5       44.34       55.21      4.49 o 
  -6  -5   5      367.55      352.77     11.86 o 
  -5  -5   5      185.26      188.19      6.38 o 
  -4  -5   5       73.79       77.75      3.76 o 
  -3  -5   5      622.61      618.86     16.70 o 
  -2  -5   5      400.15      379.20     13.77 o 
  -1  -5   5      135.52      128.72      8.21 o 
   0  -5   5      664.89      620.22     18.01 o 
   1  -5   5      354.89      358.20     14.66 o 
   2  -5   5       59.59       62.90     16.68 o 
   3  -5   5      344.67      344.84     13.40 o 
   4  -5   5      419.51      386.78     14.86 o 
   5  -5   5       14.91       20.99      4.45 o 
   6  -5   5      248.89      252.91     13.44 o 
   7  -5   5       12.31       15.00      5.19 o 
   8  -5   5        5.06        3.11      9.42 o 
 -11  -4   5       35.83       42.62      8.33 o 
 -10  -4   5       61.52       67.14      6.94 o 
  -9  -4   5       62.74       64.08      6.37 o 
  -8  -4   5      382.30      372.67     16.41 o 
  -7  -4   5      442.87      441.02     11.08 o 
  -6  -4   5       99.08      106.38      3.79 o 
  -5  -4   5      238.83      229.33      7.04 o 
  -4  -4   5     1316.52     1295.05     33.06 o 
  -3  -4   5       75.85       85.30      8.85 o 
  -2  -4   5     1058.99     1028.05     25.83 o 
  -1  -4   5      689.71      691.62     17.43 o 
   0  -4   5      463.49      465.91     12.57 o 
   1  -4   5      373.38      334.25     10.03 o 
   2  -4   5      685.29      679.38     22.30 o 
   3  -4   5       34.63       31.03      3.98 o 
   4  -4   5       41.07       42.81      4.93 o 
   5  -4   5      287.02      273.37     14.68 o 
   6  -4   5       69.34       61.05      6.37 o 
   7  -4   5      160.22      157.28     15.59 o 
   8  -4   5       73.21       88.91     12.16 o 
   9  -4   5        5.95       -1.00      5.97 o 
 -11  -3   5      168.47      164.73     17.01 o 
 -10  -3   5      145.55      157.65      8.91 o 
  -9  -3   5      265.35      262.35     11.70 o 
  -8  -3   5      216.27      188.25     13.04 o 
  -7  -3   5      113.29      101.50      6.14 o 
  -6  -3   5     1284.47     1275.49     32.29 o 
  -5  -3   5      216.33      226.42      4.96 o 
  -4  -3   5      224.45      225.40      6.78 o 
  -3  -3   5      253.89      251.85     14.30 o 
  -2  -3   5     2047.59     1951.31     54.72 o 
  -1  -3   5      248.70      233.13      5.59 o 
   0  -3   5     2618.93     2662.83     81.00 o 
   1  -3   5      174.35      187.61     10.46 o 
   2  -3   5      232.73      221.49     15.66 o 
   3  -3   5      677.25      683.44     19.54 o 
   4  -3   5      225.79      225.23      9.16 o 
   5  -3   5      351.45      379.84     14.02 o 
   6  -3   5      195.50      166.55     13.67 o 
   7  -3   5      265.57      244.82     18.13 o 
   8  -3   5        1.79       11.08      5.48 o 
   9  -3   5      121.54      139.95     15.90 o 
 -12  -2   5        1.42        0.73      1.99 o 
 -11  -2   5      125.82      128.16      7.68 o 
 -10  -2   5      211.63      203.24     11.39 o 
  -9  -2   5      110.84      111.28      4.95 o 
  -8  -2   5      309.10      324.29     17.16 o 
  -7  -2   5      999.58     1008.56     25.66 o 
  -6  -2   5      392.82      409.06      9.63 o 
  -5  -2   5      552.78      557.45     13.63 o 
  -4  -2   5     1493.16     1490.06     30.22 o 
  -3  -2   5      227.62      232.40      4.69 o 
  -2  -2   5      679.52      651.35     13.94 o 
  -1  -2   5     2222.05     2216.91     62.19 o 
   0  -2   5      504.31      533.59     12.51 o 
   1  -2   5      863.65      861.44     21.03 o 
   2  -2   5     1774.82     1752.72     53.22 o 
   3  -2   5      109.28      100.81      4.48 o 
   4  -2   5      253.18      263.46     13.16 o 
   5  -2   5      599.14      610.62     28.06 o 
   6  -2   5      159.40      155.62     11.93 o 
   7  -2   5      218.82      216.62     16.01 o 
   8  -2   5      151.57      165.16     13.01 o 
   9  -2   5       18.39       16.79      6.37 o 
 -12  -1   5      137.42      142.22      5.30 o 
 -11  -1   5       48.35       50.71      7.17 o 
 -10  -1   5       22.00       21.25      2.44 o 
  -9  -1   5      143.17      148.24      5.32 o 
  -8  -1   5      290.96      273.21      8.59 o 
  -7  -1   5      329.87      318.97      7.69 o 
  -6  -1   5      673.50      678.33     15.63 o 
  -5  -1   5      789.05      773.93     16.14 o 
  -4  -1   5       42.06       48.51      2.40 o 
  -3  -1   5     1954.74     1924.18     48.81 o 
  -2  -1   5     2196.01     2351.48     52.39 o 
  -1  -1   5      618.64      628.18     11.45 o 
   0  -1   5     1628.41     1594.78     39.73 o 
   1  -1   5     1842.88     1851.01     49.00 o 
   2  -1   5       46.57       45.76      6.34 o 
   3  -1   5     1191.96     1134.46     54.35 o 
   4  -1   5      387.96      367.22     16.81 o 
   5  -1   5      116.45      122.42      6.70 o 
   6  -1   5      430.14      438.47     16.63 o 
   7  -1   5      136.90      127.56     10.22 o 
   8  -1   5        0.94        2.57      2.90 o 
   9  -1   5       43.41       53.35      8.84 o 
  10  -1   5       96.76       95.57     10.00 o 
 -12   0   5       11.78       12.49      2.22 o 
 -11   0   5       31.66       37.90      2.88 o 
 -10   0   5      215.01      217.27      5.44 o 
  -9   0   5       25.76       27.25      2.17 o 
  -8   0   5       80.86       86.62      2.44 o 
  -7   0   5      283.52      272.55      4.67 o 
  -6   0   5        7.89        7.52      0.85 o 
  -5   0   5     2321.25     2408.40     46.44 o 
  -4   0   5      629.33      582.22     14.13 o 
  -3   0   5     1603.64     1601.75     41.88 o 
  -2   0   5      117.80      150.59      2.64 o 
  -1   0   5     1375.84     1312.90     25.41 o 
   0   0   5        0.54        1.48      1.17 o 
   1   0   5       92.87       97.12      2.07 o 
   2   0   5     1093.24     1145.34     25.99 o 
   3   0   5     1966.51     1989.33     54.13 o 
   4   0   5      645.14      585.58     40.32 o 
   5   0   5      584.89      556.09     32.28 o 
   6   0   5        4.41        4.95      3.35 o 
   7   0   5       49.67       55.56      7.66 o 
   8   0   5      558.82      547.95     27.83 o 
   9   0   5      128.88      139.40     10.52 o 
  10   0   5       22.24       25.67      6.09 o 
 -12   1   5      143.82      147.15      5.77 o 
 -11   1   5       69.59       74.20      3.05 o 
 -10   1   5       33.46       31.51      1.98 o 
  -9   1   5      159.38      171.59      4.50 o 
  -8   1   5      247.79      238.62      4.84 o 
  -7   1   5      342.84      341.18      6.14 o 
  -6   1   5      776.11      781.28     10.00 o 
  -5   1   5      768.47      743.64     13.56 o 
  -4   1   5       46.09       57.98      3.37 o 
  -3   1   5     1920.97     1927.38     41.75 o 
  -2   1   5     2351.33     2469.23     55.71 o 
  -1   1   5      682.77      686.25     11.49 o 
   0   1   5     1737.71     1757.66     37.96 o 
   1   1   5     1799.50     1857.07     38.76 o 
   2   1   5       40.86       40.88      2.74 o 
   3   1   5     1250.72     1253.08     32.52 o 
   4   1   5      462.47      446.56     14.47 o 
   5   1   5      124.97      127.37      4.32 o 
   6   1   5      372.50      372.84     14.84 o 
   7   1   5      121.65      125.65      9.49 o 
   8   1   5        0.46       -1.47      2.63 o 
   9   1   5       53.48       52.99      7.20 o 
  10   1   5       88.57       98.08     14.20 o 
 -11   2   5      123.66      119.00      5.47 o 
 -10   2   5      226.01      230.22      6.29 o 
  -9   2   5      115.59      116.43      3.84 o 
  -8   2   5      349.41      371.39      8.48 o 
  -7   2   5      982.48      979.10     15.30 o 
  -6   2   5      366.14      370.30      6.44 o 
  -5   2   5      492.86      509.07      7.89 o 
  -4   2   5     1722.38     1751.49     27.10 o 
  -3   2   5      261.87      271.40      4.01 o 
  -2   2   5      776.72      777.01     11.29 o 
  -1   2   5     2087.14     2073.79     40.44 o 
   0   2   5      468.46      503.92      9.32 o 
   1   2   5      935.69      945.06     16.92 o 
   2   2   5     1890.90     1887.21     49.06 o 
   3   2   5       88.22       80.66      2.36 o 
   4   2   5      251.97      287.01     23.12 o 
   5   2   5      609.12      658.66     30.68 o 
   6   2   5      149.65      171.46     13.07 o 
   7   2   5      251.40      240.43     17.70 o 
   8   2   5      151.63      145.83     15.61 o 
   9   2   5       25.13       19.13      6.00 o 
 -11   3   5      175.92      179.02      7.20 o 
 -10   3   5      153.32      142.09      5.14 o 
  -9   3   5      244.12      247.62      5.25 o 
  -8   3   5      184.55      172.20      4.25 o 
  -7   3   5      131.12      119.21      3.65 o 
  -6   3   5     1300.28     1277.44     24.62 o 
  -5   3   5      216.11      229.65      7.41 o 
  -4   3   5      213.22      209.36      4.07 o 
  -3   3   5      298.72      297.69      5.66 o 
  -2   3   5     2130.52     2100.08     46.79 o 
  -1   3   5      220.16      210.31      7.99 o 
   0   3   5     2635.13     2703.05     86.42 o 
   1   3   5      175.03      205.29      7.99 o 
   2   3   5      226.45      224.97      7.63 o 
   3   3   5      659.33      679.09     14.35 o 
   4   3   5      227.71      226.04      5.01 o 
   5   3   5      355.85      377.84     21.58 o 
   6   3   5      226.44      226.84     15.50 o 
   7   3   5      256.88      257.35     19.27 o 
   8   3   5        1.75        2.40      5.99 o 
   9   3   5      125.18      141.52     17.13 o 
 -11   4   5       34.15       12.27      3.70 o 
 -10   4   5       65.20       69.47      5.65 o 
  -9   4   5       62.82       66.67      4.38 o 
  -8   4   5      363.11      379.31      8.23 o 
  -7   4   5      426.35      428.87      9.38 o 
  -6   4   5      110.60      113.77      3.44 o 
  -5   4   5      280.44      281.95      5.98 o 
  -4   4   5     1290.21     1298.64     27.83 o 
  -3   4   5       73.64       77.97      3.19 o 
  -2   4   5     1034.25     1068.36     22.17 o 
  -1   4   5      719.48      723.86     17.78 o 
   0   4   5      486.80      487.41     15.02 o 
   1   4   5      348.92      322.41     10.25 o 
   2   4   5      636.95      641.45     19.47 o 
   3   4   5       48.05       46.64      4.24 o 
   4   4   5       54.27       68.86      5.18 o 
   5   4   5      313.20      292.26      8.03 o 
   6   4   5       68.61       66.94     17.13 o 
   7   4   5      157.84      172.92     16.36 o 
   8   4   5       79.40       72.47     13.22 o 
   9   4   5        3.83        9.39      6.31 o 
 -10   5   5       16.56       10.59      2.90 o 
  -9   5   5      118.19      127.57      4.60 o 
  -8   5   5      196.41      197.80      7.36 o 
  -7   5   5       43.89       49.50      3.16 o 
  -6   5   5      278.98      282.11      7.50 o 
  -5   5   5      206.54      206.11      6.48 o 
  -4   5   5       55.39       57.33      3.85 o 
  -3   5   5      615.19      600.29     13.58 o 
  -2   5   5      332.65      326.60     11.01 o 
  -1   5   5      122.99      137.58      7.22 o 
   0   5   5      613.93      586.70     19.55 o 
   1   5   5      417.76      438.39     13.47 o 
   2   5   5       71.62       76.06      7.22 o 
   3   5   5      368.95      403.79     19.04 o 
   4   5   5      417.02      394.25     16.00 o 
   5   5   5       11.99       22.86      4.65 o 
   6   5   5      297.16      275.91     48.24 o 
   7   5   5       22.51       34.25      8.14 o 
   8   5   5        6.05        3.05      5.94 o 
  -9   6   5       24.22       18.06      3.37 o 
  -8   6   5       12.10       13.05      2.58 o 
  -7   6   5      182.14      194.72      7.96 o 
  -6   6   5      123.64      127.76      5.55 o 
  -5   6   5      277.19      283.13      8.42 o 
  -4   6   5      183.61      189.34      8.57 o 
  -3   6   5       61.60       62.89      3.56 o 
  -2   6   5      195.17      197.32      7.60 o 
  -1   6   5      533.69      549.64     16.55 o 
   0   6   5      118.84      116.09      6.43 o 
   1   6   5       75.14       76.59      5.83 o 
   2   6   5      183.28      180.30      9.37 o 
   3   6   5      463.90      440.24     17.42 o 
   4   6   5      157.99      179.45     10.41 o 
   5   6   5      226.60      227.67     15.37 o 
   6   6   5       28.15       28.24      6.56 o 
   7   6   5        5.85        8.02      6.82 o 
  -8   7   5       80.60       87.42      5.23 o 
  -7   7   5       78.29       83.08      4.88 o 
  -6   7   5       86.76       87.29      5.94 o 
  -5   7   5      101.60      100.97      6.35 o 
  -4   7   5        7.96        7.40      2.46 o 
  -3   7   5      614.80      627.05     20.22 o 
  -2   7   5      219.30      223.96      9.70 o 
  -1   7   5       41.21       40.63      4.42 o 
   0   7   5      105.62      118.59      7.59 o 
   1   7   5      346.49      354.93     14.63 o 
   2   7   5        6.72       10.87      3.62 o 
   3   7   5      155.50      165.31     10.12 o 
   4   7   5      106.15      106.82     17.03 o 
   5   7   5       40.78       54.61     10.08 o 
   6   7   5       92.58       95.86     10.68 o 
  -7   8   5      170.50      159.47      7.94 o 
  -6   8   5       41.49       41.75      4.43 o 
  -5   8   5       96.22      101.62      6.25 o 
  -4   8   5      160.35      158.04      7.75 o 
  -3   8   5        7.71        6.67      4.81 o 
  -2   8   5      253.00      258.07     11.70 o 
  -1   8   5      355.67      343.69     15.55 o 
   0   8   5        3.36        1.34      2.98 o 
   1   8   5      135.70      143.02      9.64 o 
   2   8   5      104.42      115.12      8.49 o 
   3   8   5       45.53       49.30      7.04 o 
   4   8   5       44.27       36.03      9.13 o 
  -4   9   5       22.22       23.61      4.08 o 
  -3   9   5       19.40       19.57      4.32 o 
  -2   9   5      107.73      119.83      8.95 o 
  -1   9   5       11.48       17.96      6.16 o 
   0   9   5      224.51      235.29     16.08 o 
   1   9   5       12.78       19.45      5.10 o 
   2   9   5        5.25        6.22      4.38 o 
  -3  -9   6       51.53       26.75      9.17 o 
  -2  -9   6       41.53       41.92      6.76 o 
  -1  -9   6       10.15        9.27      4.39 o 
   0  -9   6       72.37       68.29      8.63 o 
  -6  -8   6       45.39       48.78     14.39 o 
  -5  -8   6       87.82       86.89     12.33 o 
  -4  -8   6       95.39       96.28     11.43 o 
  -3  -8   6        2.90        3.72      2.98 o 
  -2  -8   6       30.35       20.68      5.52 o 
  -1  -8   6      282.53      271.65     15.10 o 
   0  -8   6       96.39       80.48      7.93 o 
   1  -8   6       25.67       25.74      5.29 o 
   2  -8   6       69.46       74.69      8.43 o 
   3  -8   6       60.97       67.74      9.52 o 
  -8  -7   6      117.67      120.11      8.85 o 
  -7  -7   6       25.76       19.75      3.46 o 
  -6  -7   6       33.55       41.61      6.85 o 
  -5  -7   6       65.70       67.65      7.91 o 
  -4  -7   6       24.84       20.48      3.37 o 
  -3  -7   6      491.07      473.83     16.66 o 
  -2  -7   6       62.34       61.23      8.38 o 
  -1  -7   6        7.99        7.12      3.08 o 
   0  -7   6       19.52       18.30      5.29 o 
   1  -7   6      394.60      384.94     16.16 o 
   2  -7   6       10.68        7.87      4.03 o 
   3  -7   6       74.87       78.21      9.77 o 
   4  -7   6       91.51       97.08      9.56 o 
   5  -7   6       54.59       54.85      9.65 o 
  -9  -6   6       34.24       39.54      4.90 o 
  -8  -6   6       35.58       38.09      5.21 o 
  -7  -6   6      135.29      134.29      9.02 o 
  -6  -6   6      110.00      111.73      5.37 o 
  -5  -6   6      140.19      140.35      6.29 o 
  -4  -6   6      216.24      220.32      9.31 o 
  -3  -6   6      249.76      238.20      9.94 o 
  -2  -6   6       37.21       37.34      3.50 o 
  -1  -6   6      229.96      224.62      9.25 o 
   0  -6   6        3.96        6.24      2.50 o 
   1  -6   6        8.86        9.30      3.03 o 
   2  -6   6      160.81      161.59      9.65 o 
   3  -6   6      293.10      301.79     14.48 o 
   4  -6   6       46.86       51.08      8.85 o 
   5  -6   6      164.12      173.13     11.41 o 
   6  -6   6       53.76       55.31      6.94 o 
 -10  -5   6       25.07       26.43      5.28 o 
  -9  -5   6      181.62      160.85     10.76 o 
  -8  -5   6      123.13      119.03      5.31 o 
  -7  -5   6       21.60       18.97      3.90 o 
  -6  -5   6      194.70      203.28      6.23 o 
  -5  -5   6      306.59      301.61     10.64 o 
  -4  -5   6      186.20      184.81      6.16 o 
  -3  -5   6      437.55      433.50     13.59 o 
  -2  -5   6      453.01      432.65     11.98 o 
  -1  -5   6       23.65       24.09      3.67 o 
   0  -5   6      290.20      270.22     11.35 o 
   1  -5   6      264.65      263.90     12.86 o 
   2  -5   6       27.24       39.98      3.88 o 
   3  -5   6      272.30      261.71     13.74 o 
   4  -5   6      233.36      234.39     11.34 o 
   5  -5   6      136.50      139.64      9.23 o 
   6  -5   6       84.56       93.61     13.72 o 
   7  -5   6       98.66      101.10     23.58 o 
 -11  -4   6       28.34       35.68      5.45 o 
 -10  -4   6      214.66      218.16     11.36 o 
  -9  -4   6       58.94       71.16      9.22 o 
  -8  -4   6      534.07      526.90     21.07 o 
  -7  -4   6      153.35      160.98      6.02 o 
  -6  -4   6      146.09      143.97      6.42 o 
  -5  -4   6      171.11      173.94      5.84 o 
  -4  -4   6     1023.02     1029.65     24.47 o 
  -3  -4   6       99.38       98.69      7.74 o 
  -2  -4   6      364.17      364.04      9.35 o 
  -1  -4   6      568.95      550.07     20.24 o 
   0  -4   6      648.30      591.35     16.51 o 
   1  -4   6       54.47       58.60      5.22 o 
   2  -4   6      741.40      755.74     30.57 o 
   3  -4   6       13.46       24.12      4.47 o 
   4  -4   6        3.90       -2.38      2.81 o 
   5  -4   6      120.28      138.06      8.82 o 
   6  -4   6      205.68      195.36     16.38 o 
   7  -4   6       76.08       92.17     11.67 o 
   8  -4   6       57.89       82.32     12.02 o 
 -11  -3   6      138.46      138.44      8.79 o 
 -10  -3   6      111.66      101.90      7.02 o 
  -9  -3   6      530.88      535.20     26.17 o 
  -7  -3   6       31.31       38.88      3.54 o 
  -6  -3   6     1010.44     1014.97     22.74 o 
  -5  -3   6      898.13      892.38     18.59 o 
  -4  -3   6      389.47      391.93      7.63 o 
  -3  -3   6      225.42      228.06      4.89 o 
  -2  -3   6     1727.60     1650.33     42.67 o 
  -1  -3   6       29.54       30.15      6.06 o 
   0  -3   6     1355.80     1358.23     39.42 o 
   1  -3   6      142.28      137.73      5.88 o 
   2  -3   6        3.40        5.08      2.74 o 
   3  -3   6      224.06      222.14      8.30 o 
   4  -3   6      163.82      177.72      8.07 o 
   5  -3   6       63.44       70.65     13.10 o 
   6  -3   6       35.45       32.45     13.13 o 
   7  -3   6      153.23      160.96     15.30 o 
   8  -3   6       19.74       18.95      7.54 o 
   9  -3   6       71.07       87.92      9.98 o 
 -12  -2   6       30.49       23.65      5.12 o 
 -11  -2   6       69.34       71.15      7.78 o 
 -10  -2   6      324.64      326.28     10.19 o 
  -9  -2   6       24.07       27.15      3.29 o 
  -8  -2   6      533.02      529.02     13.81 o 
  -7  -2   6      684.22      682.42     16.63 o 
  -6  -2   6      236.22      224.39      5.56 o 
  -5  -2   6      230.45      242.37      6.41 o 
  -4  -2   6      962.36      953.00     15.79 o 
  -2  -2   6      388.90      389.05      9.21 o 
  -1  -2   6      725.56      683.76     14.07 o 
   0  -2   6      475.36      454.63     11.36 o 
   1  -2   6      328.93      308.92      8.39 o 
   2  -2   6     1037.98      996.65     27.39 o 
   3  -2   6      304.40      289.24      9.08 o 
   4  -2   6       75.59       66.28      7.11 o 
   5  -2   6      559.65      557.15     25.95 o 
   6  -2   6      217.77      233.89     15.70 o 
   7  -2   6       42.61       53.60      6.56 o 
   8  -2   6       51.02       70.31      9.31 o 
   9  -2   6       27.64       32.55      6.66 o 
 -12  -1   6       91.90       92.92      5.61 o 
 -11  -1   6       77.80       77.21      4.51 o 
 -10  -1   6       17.74       18.43      2.13 o 
  -9  -1   6       80.28       83.11      3.03 o 
  -8  -1   6      310.19      312.94     10.72 o 
  -7  -1   6       36.84       44.80      3.23 o 
  -6  -1   6      242.90      246.58      6.94 o 
  -5  -1   6     1417.94     1399.86     35.63 o 
  -4  -1   6      530.51      537.90     11.59 o 
  -3  -1   6     3334.75     3579.81    111.02 o 
  -2  -1   6      169.10      143.46      2.66 o 
  -1  -1   6     1136.72     1208.70     19.31 o 
   0  -1   6     1081.33     1082.00     27.71 o 
   1  -1   6     1848.14     1731.69     73.33 o 
   2  -1   6       17.09       15.76      5.20 o 
   3  -1   6      538.02      520.73     17.59 o 
   4  -1   6      447.16      435.32     14.38 o 
   5  -1   6      137.64      144.86      7.34 o 
   6  -1   6      231.30      235.74     10.05 o 
   7  -1   6      142.29      143.01      9.50 o 
   8  -1   6       42.08       49.93      7.90 o 
   9  -1   6        8.28        5.26      6.01 o 
 -12   0   6      163.43      156.74     11.59 o 
 -11   0   6       55.98       58.21      2.71 o 
 -10   0   6      264.39      274.32      6.01 o 
  -9   0   6        1.21        0.46      0.74 o 
  -8   0   6       77.60       74.90      2.23 o 
  -7   0   6      356.78      346.51      6.22 o 
  -6   0   6      307.43      305.50      3.95 o 
  -5   0   6      497.89      499.00     15.92 o 
  -4   0   6     1182.54     1163.73     30.75 o 
  -3   0   6      916.92      887.86     15.09 o 
  -2   0   6      228.05      251.43      4.31 o 
  -1   0   6      431.97      378.80      7.20 o 
   0   0   6       11.25        9.85      1.06 o 
   1   0   6        6.10       10.27      1.47 o 
   2   0   6      782.74      744.73     16.56 o 
   3   0   6     1957.50     1919.68     54.16 o 
   4   0   6       83.88       86.84      2.39 o 
   5   0   6      444.25      426.27     17.83 o 
   6   0   6        1.37        2.60      2.59 o 
   7   0   6        1.65        3.60      3.58 o 
   8   0   6      243.22      255.88     14.44 o 
   9   0   6       84.55       83.93     13.76 o 
 -12   1   6       90.25       98.02      9.51 o 
 -11   1   6      106.17      108.10      3.33 o 
 -10   1   6       18.85       21.60      1.52 o 
  -9   1   6      106.80      109.59      2.48 o 
  -8   1   6      258.68      255.39      4.59 o 
  -7   1   6       38.82       42.25      1.34 o 
  -6   1   6      282.09      279.40      6.58 o 
  -5   1   6     1435.36     1461.51     30.96 o 
  -4   1   6      530.99      540.32     14.21 o 
  -3   1   6     3129.36     3250.68     85.88 o 
  -2   1   6      203.45      170.65      4.53 o 
  -1   1   6     1103.16     1201.10     25.81 o 
   0   1   6     1220.52     1254.44     26.07 o 
   1   1   6     1731.88     1688.07     35.61 o 
   2   1   6       15.53       14.89      1.27 o 
   3   1   6      577.54      574.55     17.54 o 
   4   1   6      499.93      489.30     16.47 o 
   5   1   6      128.35      131.93      9.05 o 
   6   1   6      191.15      179.42     21.24 o 
   7   1   6      138.87      144.92      9.66 o 
   8   1   6       47.65       51.70      8.66 o 
   9   1   6       14.84       14.93      5.87 o 
 -10   2   6      329.75      326.35      7.63 o 
  -9   2   6       41.28       46.40      1.65 o 
  -8   2   6      560.54      547.83      8.93 o 
  -7   2   6      666.80      647.67      9.54 o 
  -6   2   6      196.36      173.44      4.30 o 
  -5   2   6      189.85      196.61      4.72 o 
  -4   2   6     1023.57      946.14     21.24 o 
  -3   2   6       55.22       54.51      1.18 o 
  -2   2   6      394.42      383.24      5.72 o 
  -1   2   6      662.08      626.25     12.03 o 
   0   2   6      420.78      403.23      7.84 o 
   1   2   6      369.83      344.10      6.46 o 
   2   2   6     1104.44     1092.64     21.25 o 
   3   2   6      245.70      234.23      5.25 o 
   4   2   6       72.58       77.90      4.85 o 
   5   2   6      495.67      515.89     18.18 o 
   6   2   6      212.44      225.43      6.55 o 
   7   2   6       49.56       60.99      3.83 o 
   8   2   6       47.42       20.75     19.07 o 
   9   2   6       29.03       30.31      6.45 o 
 -11   3   6      144.12      127.88     10.99 o 
 -10   3   6      108.67      103.58      3.43 o 
  -9   3   6      490.46      478.42     11.38 o 
  -8   3   6       35.14       41.32      2.09 o 
  -7   3   6       31.90       36.89      2.53 o 
  -6   3   6     1050.60     1062.39     19.36 o 
  -5   3   6      863.48      843.84     14.20 o 
  -4   3   6      382.20      393.16      6.35 o 
  -3   3   6      199.48      209.30      4.12 o 
  -2   3   6     1738.16     1701.92     38.09 o 
  -1   3   6       25.66       30.19      2.16 o 
   0   3   6     1447.76     1452.78     27.36 o 
   1   3   6      132.95      127.83      3.26 o 
   2   3   6        7.39        8.01      1.22 o 
   3   3   6      181.76      192.75      7.79 o 
   4   3   6      135.24      164.16      2.94 o 
   5   3   6       64.29       56.03      8.82 o 
   6   3   6       27.59       47.35      8.62 o 
   7   3   6      166.37      177.29     17.01 o 
   8   3   6       21.70       22.86      8.48 o 
   9   3   6       75.00       87.57     14.87 o 
 -11   4   6       29.32       24.41      6.34 o 
 -10   4   6      171.72      171.64      9.68 o 
  -9   4   6       39.92       45.61      3.55 o 
  -8   4   6      504.40      504.18     11.75 o 
  -7   4   6      166.41      177.47      4.33 o 
  -6   4   6      194.28      193.46      5.46 o 
  -5   4   6      168.16      173.21      6.61 o 
  -4   4   6      926.11      914.42     20.17 o 
  -3   4   6       98.93      102.21      3.96 o 
  -2   4   6      355.18      372.08      8.19 o 
  -1   4   6      660.07      654.94     13.77 o 
   0   4   6      676.50      656.68     17.37 o 
   1   4   6       63.65       63.63      4.92 o 
   2   4   6      721.05      736.42     25.78 o 
   3   4   6       16.30       23.40      2.58 o 
   4   4   6        1.26        1.50      0.93 o 
   5   4   6      126.19      154.22     13.90 o 
   6   4   6      227.97      216.56     30.06 o 
   7   4   6       68.43       76.58     12.99 o 
   8   4   6       60.96       55.52     13.42 o 
 -10   5   6       25.24       19.84      3.99 o 
  -9   5   6      156.23      149.37      5.29 o 
  -8   5   6      159.66      160.54      5.49 o 
  -7   5   6       19.04       22.33      2.20 o 
  -6   5   6      192.56      204.13      5.53 o 
  -5   5   6      362.58      357.42      8.08 o 
  -4   5   6      191.83      197.21      6.42 o 
  -3   5   6      452.53      452.59     11.33 o 
  -2   5   6      380.57      381.12      9.69 o 
  -1   5   6       28.95       34.28      5.55 o 
   0   5   6      234.12      234.60      8.70 o 
   1   5   6      312.13      325.75     11.15 o 
   2   5   6       22.04       21.11      4.04 o 
   3   5   6      236.00      267.08     14.74 o 
   4   5   6      209.48      212.91     11.62 o 
   5   5   6      148.43      130.24      7.93 o 
   6   5   6      100.22      128.42     14.44 o 
   7   5   6      116.95      115.20     15.81 o 
  -9   6   6       23.79       24.98      2.93 o 
  -8   6   6       24.17       24.06      3.24 o 
  -7   6   6      148.16      147.18      6.60 o 
  -6   6   6      113.65      122.44      6.81 o 
  -5   6   6      157.48      165.10      6.67 o 
  -4   6   6      238.90      253.66      9.77 o 
  -3   6   6      255.02      241.00      8.76 o 
  -2   6   6       23.28       24.77      3.68 o 
  -1   6   6      258.83      276.36     14.71 o 
   0   6   6        5.10        3.25      4.11 o 
   1   6   6       10.49        9.94      3.99 o 
   2   6   6      142.87      142.18      8.72 o 
   3   6   6      319.72      347.34     15.02 o 
   4   6   6       44.86       53.44      6.62 o 
   5   6   6      161.45      166.23     12.06 o 
   6   6   6       42.07       31.51     15.36 o 
  -8   7   6      104.55      110.09      7.94 o 
  -7   7   6       25.67       24.80      3.20 o 
  -6   7   6       59.69       46.78      6.02 o 
  -5   7   6       74.31       77.23      4.76 o 
  -4   7   6       21.06       18.95      2.86 o 
  -3   7   6      463.30      463.72     15.95 o 
  -2   7   6       65.16       78.20      8.96 o 
  -1   7   6        8.06       10.05      2.98 o 
   0   7   6       16.67       18.28      3.85 o 
   1   7   6      376.34      390.43     16.11 o 
   2   7   6       13.36       17.88      4.12 o 
   3   7   6       78.14       81.18      7.95 o 
   4   7   6      101.03      132.23     12.50 o 
   5   7   6       52.54       58.18      8.14 o 
  -6   8   6       37.39       33.62      8.23 o 
  -5   8   6       80.28       89.50      9.58 o 
  -4   8   6       91.09       96.69      6.40 o 
  -3   8   6        6.58        5.02      2.57 o 
  -2   8   6       23.00       13.01      6.99 o 
  -1   8   6      233.43      249.71     12.53 o 
   0   8   6       96.73      107.11      7.87 o 
   1   8   6       24.68       28.72      6.02 o 
   2   8   6       86.82       94.34      8.53 o 
   3   8   6       47.85       49.06      9.96 o 
  -3   9   6       30.92       25.17      4.47 o 
  -2   9   6       47.24       55.94     11.12 o 
  -1   9   6       11.94        8.71      5.46 o 
   0   9   6       74.83       87.49      8.41 o 
  -6  -8   7      102.22       99.40      7.24 o 
  -5  -8   7       20.06       17.70      4.13 o 
  -4  -8   7      269.92      251.69     12.18 o 
  -3  -8   7      229.28      230.51     14.80 o 
  -2  -8   7       38.03       33.36      5.39 o 
  -1  -8   7      201.61      199.50     11.28 o 
   0  -8   7      115.79      120.82     10.82 o 
   1  -8   7        4.58        5.89      4.40 o 
   2  -8   7       51.33       59.91      7.76 o 
  -8  -7   7      157.00      154.05     14.02 o 
  -7  -7   7       10.32        7.91      3.33 o 
  -6  -7   7       19.39       15.45      5.15 o 
  -5  -7   7      268.03      270.15     13.18 o 
  -4  -7   7      192.02      183.47     12.29 o 
  -3  -7   7      338.59      329.06     12.82 o 
  -2  -7   7      450.93      423.75     15.45 o 
  -1  -7   7      127.19      111.61     12.55 o 
   0  -7   7       15.20       15.89      3.75 o 
   1  -7   7      287.40      292.82     16.03 o 
   2  -7   7       27.98       33.97     10.75 o 
   3  -7   7       47.44       49.11      7.89 o 
   4  -7   7       72.57       68.26      9.49 o 
  -9  -6   7       61.42       62.68      7.62 o 
  -8  -6   7       16.15        8.08      3.25 o 
  -7  -6   7      129.39      120.29      6.90 o 
  -6  -6   7      260.08      243.58      8.55 o 
  -5  -6   7       71.91       83.15      5.89 o 
  -4  -6   7      328.76      332.20     10.73 o 
  -3  -6   7     1017.73      980.82     29.01 o 
  -2  -6   7      211.87      203.37      8.26 o 
  -1  -6   7      829.26      792.99     24.98 o 
   0  -6   7      139.30      142.99      8.94 o 
   1  -6   7       12.90       14.52      3.44 o 
   2  -6   7      246.32      247.51     14.66 o 
   3  -6   7      431.42      431.27     18.83 o 
   4  -6   7       10.86       13.90      3.92 o 
   5  -6   7       66.95       75.37      8.29 o 
   6  -6   7       42.31       39.77      7.02 o 
 -10  -5   7       82.33       91.60      8.33 o 
  -9  -5   7       82.25       81.18     14.02 o 
  -8  -5   7      275.01      258.19      7.59 o 
  -7  -5   7       49.33       57.00      5.00 o 
  -6  -5   7      281.40      282.44      7.54 o 
  -5  -5   7      426.15      422.04     11.10 o 
  -4  -5   7      241.02      246.85      7.34 o 
  -3  -5   7      244.09      251.19      9.83 o 
  -2  -5   7      743.70      731.02     20.07 o 
  -1  -5   7      224.70      230.53     10.02 o 
   0  -5   7      391.32      384.64     12.32 o 
   1  -5   7      538.98      511.43     21.85 o 
   2  -5   7       57.70       66.00      6.47 o 
   3  -5   7      149.68      151.31      9.79 o 
   4  -5   7      296.28      283.86     15.46 o 
   5  -5   7      101.07      128.54     12.02 o 
   6  -5   7       43.45       44.93      9.20 o 
   7  -5   7       93.54       93.54     14.27 o 
 -11  -4   7        3.01        4.60      3.05 o 
 -10  -4   7       83.20       97.02      7.42 o 
  -9  -4   7      525.07      502.03     20.67 o 
  -8  -4   7       18.14       17.50      6.28 o 
  -7  -4   7      360.46      358.00     20.44 o 
  -6  -4   7      313.62      327.32      8.15 o 
  -5  -4   7       21.16       23.54      1.65 o 
  -4  -4   7      653.57      661.20     16.18 o 
  -3  -4   7      195.10      200.02      7.19 o 
  -2  -4   7       46.42       55.27      3.26 o 
  -1  -4   7      878.78      845.40     22.84 o 
   0  -4   7     1237.26     1176.09     33.45 o 
   1  -4   7       85.70       86.71      8.88 o 
   2  -4   7      951.94      916.73     27.58 o 
   3  -4   7      118.89      126.96      6.85 o 
   4  -4   7       56.91       47.43      5.27 o 
   5  -4   7      130.92      127.65      9.15 o 
   6  -4   7      157.28      168.98     15.81 o 
   7  -4   7        8.02        4.34      6.14 o 
 -11  -3   7      146.41      157.22      8.79 o 
 -10  -3   7        1.29        0.66      3.20 o 
  -9  -3   7      140.00      145.29      7.51 o 
  -8  -3   7      680.61      658.86     23.52 o 
  -7  -3   7      195.95      190.08      7.48 o 
  -6  -3   7      721.70      719.31     23.55 o 
  -5  -3   7      719.48      739.28     14.76 o 
  -4  -3   7      276.08      264.44      5.44 o 
  -3  -3   7       84.34       85.46      2.53 o 
  -2  -3   7     1260.34     1222.43     31.76 o 
  -1  -3   7      485.11      482.55     13.37 o 
   0  -3   7     1249.90     1209.08     32.54 o 
   1  -3   7      846.68      822.03     30.29 o 
   2  -3   7      143.01      135.68      7.68 o 
   3  -3   7       27.14       32.12      5.17 o 
   4  -3   7      411.90      409.95     17.29 o 
   5  -3   7       31.38       13.53      9.13 o 
   6  -3   7       21.01       14.13     10.79 o 
   7  -3   7       91.83       81.18     12.02 o 
   8  -3   7       53.46       53.17      9.76 o 
 -12  -2   7       71.68       25.66      6.37 o 
 -11  -2   7       46.45       49.98      2.83 o 
 -10  -2   7      176.65      180.27      6.40 o 
  -9  -2   7      320.84      323.00     13.11 o 
  -8  -2   7      405.26      404.02     13.14 o 
  -7  -2   7     1644.48     1655.66     46.60 o 
  -6  -2   7     1097.78     1084.91     33.11 o 
  -5  -2   7      138.30      143.21      6.40 o 
  -4  -2   7      654.44      654.93     15.91 o 
  -3  -2   7      236.79      221.99      8.05 o 
  -2  -2   7      102.26       92.82      3.57 o 
  -1  -2   7     1323.95     1328.87     40.39 o 
   0  -2   7     1585.99     1550.52     41.98 o 
   1  -2   7       58.33       54.25      5.28 o 
   2  -2   7      499.99      500.81     14.60 o 
   3  -2   7      262.23      268.14     12.13 o 
   4  -2   7        1.01       -0.26      2.88 o 
   5  -2   7      513.95      466.13     24.09 o 
   6  -2   7      377.18      371.22     25.42 o 
   7  -2   7       11.97       12.45      4.75 o 
   8  -2   7       58.83       81.12      9.92 o 
 -12  -1   7       62.84       62.74      8.19 o 
 -11  -1   7       77.37       69.48     13.99 o 
 -10  -1   7       63.21       68.27      2.79 o 
  -9  -1   7      212.92      204.09      5.82 o 
  -8  -1   7     1167.52     1194.00     32.89 o 
  -7  -1   7      363.83      360.69      7.73 o 
  -6  -1   7      508.68      515.42     10.73 o 
  -5  -1   7     1642.38     1656.77     45.40 o 
  -4  -1   7      663.32      666.51     13.99 o 
  -3  -1   7      999.00     1024.64     14.53 o 
  -2  -1   7     1487.93     1533.33     26.65 o 
  -1  -1   7      132.41      132.50      2.92 o 
   0  -1   7      271.09      287.60      6.14 o 
   1  -1   7     1583.72     1501.80     40.30 o 
   2  -1   7      230.30      247.20      9.29 o 
   3  -1   7      211.80      206.19      8.24 o 
   4  -1   7      549.17      557.91     18.63 o 
   5  -1   7      355.09      355.46     16.68 o 
   6  -1   7      205.51      216.71     12.10 o 
   7  -1   7      336.08      321.13     18.53 o 
   8  -1   7       33.98       52.30     14.64 o 
   9  -1   7       14.97       17.64      7.82 o 
 -12   0   7      157.13      140.47     12.33 o 
 -11   0   7        5.17        7.62      4.54 o 
 -10   0   7      374.90      362.43      7.61 o 
  -9   0   7       34.64       37.15      1.59 o 
  -8   0   7        9.63       11.26      0.87 o 
  -7   0   7      954.34     1026.45     56.80 o 
  -6   0   7     2063.46     2024.03     64.48 o 
  -5   0   7      415.69      379.93     13.80 o 
  -4   0   7     1075.31     1106.54     33.36 o 
  -3   0   7     2100.78     2176.78     49.16 o 
  -2   0   7       68.85       66.83      4.57 o 
  -1   0   7     3473.09     3635.80     98.80 o 
   0   0   7      353.32      346.14      9.25 o 
   1   0   7      134.25      127.27      3.54 o 
   2   0   7      380.49      375.40      9.66 o 
   3   0   7     1770.44     1789.70     43.28 o 
   4   0   7       13.16       17.19      3.27 o 
   5   0   7      296.72      305.96     19.26 o 
   6   0   7       77.39       78.91      6.83 o 
   7   0   7        0.43        1.25      3.76 o 
   8   0   7      206.18      212.35     13.68 o 
   9   0   7       50.05       89.75     27.50 o 
 -12   1   7       55.86       51.84      8.51 o 
 -10   1   7       58.49       57.06      1.60 o 
  -9   1   7      243.72      223.88      8.30 o 
  -8   1   7     1210.85     1230.67     39.10 o 
  -7   1   7      338.13      335.47     12.39 o 
  -6   1   7      529.13      524.83     15.34 o 
  -5   1   7     1682.24     1773.39     40.28 o 
  -4   1   7      658.93      668.71     13.07 o 
  -3   1   7      914.48      923.19     19.26 o 
  -2   1   7     1390.46     1445.69     32.20 o 
  -1   1   7      114.39      113.53      7.30 o 
   0   1   7      257.50      275.54      8.15 o 
   1   1   7     1460.99     1442.58     30.74 o 
   2   1   7      216.50      234.22      5.32 o 
   3   1   7      225.08      230.54      6.29 o 
   4   1   7      587.03      608.89     23.33 o 
   5   1   7      320.34      312.84      9.04 o 
   6   1   7      199.34      154.98     42.15 o 
   7   1   7      322.03      303.40     21.35 o 
   8   1   7       49.29       57.18      8.95 o 
   9   1   7       17.72       18.21      7.99 o 
 -10   2   7      156.41      155.69     11.80 o 
  -9   2   7      348.82      328.45      7.04 o 
  -8   2   7      426.62      431.64     10.54 o 
  -7   2   7     1689.37     1709.11     42.97 o 
  -6   2   7     1002.68     1017.22     23.55 o 
  -5   2   7      129.27      125.98      3.70 o 
  -4   2   7      739.92      720.15     15.35 o 
  -3   2   7      254.64      254.22      5.48 o 
  -2   2   7      104.06       88.14      3.32 o 
  -1   2   7     1183.42     1166.66     26.51 o 
   0   2   7     1647.69     1620.87     36.06 o 
   1   2   7       57.45       55.42      3.45 o 
   2   2   7      521.12      538.28     10.24 o 
   3   2   7      209.65      211.99      4.03 o 
   4   2   7        1.28        2.49      3.15 o 
   5   2   7      471.37      449.36     14.98 o 
   6   2   7      346.89      339.19      9.51 o 
   7   2   7        9.82       10.10      6.62 o 
   8   2   7       49.20       49.90      8.04 o 
 -11   3   7      152.44      154.79     13.19 o 
 -10   3   7        0.31       -1.50      5.95 o 
  -9   3   7      171.32      167.22      4.04 o 
  -8   3   7      710.20      685.47     12.15 o 
  -7   3   7      196.12      184.11      9.65 o 
  -6   3   7      733.82      706.18     21.02 o 
  -5   3   7      653.57      646.72     10.93 o 
  -4   3   7      247.56      243.38      4.69 o 
  -3   3   7       75.85       74.31      2.14 o 
  -2   3   7     1212.58     1174.99     21.68 o 
  -1   3   7      489.98      482.34      8.76 o 
   0   3   7     1238.91     1221.43     24.10 o 
   1   3   7      831.38      818.90     18.64 o 
   2   3   7      166.96      163.41      4.99 o 
   3   3   7       17.15       14.08      2.96 o 
   4   3   7      407.08      372.10     30.92 o 
   5   3   7       18.42       13.77      3.60 o 
   6   3   7       20.29       18.18      5.20 o 
   7   3   7       93.80       93.31     13.64 o 
   8   3   7       57.62       65.25     12.65 o 
 -11   4   7        1.81        0.66      4.28 o 
 -10   4   7       98.38      105.80      6.07 o 
  -9   4   7      496.06      499.51     14.34 o 
  -8   4   7       17.54       22.10      2.13 o 
  -7   4   7      372.82      364.57      7.24 o 
  -6   4   7      413.37      402.63      7.54 o 
  -5   4   7       19.45       22.45      2.36 o 
  -4   4   7      547.43      540.76     10.98 o 
  -3   4   7      169.16      174.32      4.50 o 
  -2   4   7       46.01       48.13      6.71 o 
  -1   4   7      977.14      953.39     20.96 o 
   0   4   7     1223.97     1210.52     28.50 o 
   1   4   7       82.73       79.46      3.25 o 
   2   4   7      932.31      868.98     33.36 o 
   3   4   7      111.35      110.25      3.93 o 
   4   4   7       53.50       47.46      5.91 o 
   5   4   7      148.12      147.03     14.87 o 
   6   4   7      170.32      227.61     30.09 o 
   7   4   7        9.07        8.58      2.64 o 
 -10   5   7       80.14       87.99      6.54 o 
  -9   5   7      104.50      118.17      6.18 o 
  -8   5   7      304.74      291.69      7.21 o 
  -7   5   7       51.11       58.66      3.31 o 
  -6   5   7      266.40      264.66      6.53 o 
  -5   5   7      443.69      447.08     12.39 o 
  -4   5   7      255.44      256.91      7.70 o 
  -3   5   7      280.03      291.81      7.72 o 
  -2   5   7      709.12      718.62     18.10 o 
  -1   5   7      199.53      215.36      7.96 o 
   0   5   7      366.56      371.52     11.74 o 
   1   5   7      582.10      581.91     18.21 o 
   2   5   7       70.35       80.24      5.80 o 
   3   5   7      140.77      133.23      9.76 o 
   4   5   7      281.71      250.68      8.53 o 
   5   5   7      121.05      150.63     15.73 o 
   6   5   7       54.41       72.27     11.50 o 
   7   5   7      107.49      115.80     16.58 o 
  -9   6   7       46.88       53.48     10.38 o 
  -8   6   7       14.09       15.70      3.57 o 
  -7   6   7      101.96      102.36      5.48 o 
  -6   6   7      278.99      282.26      7.70 o 
  -5   6   7       64.99       72.38      6.16 o 
  -4   6   7      329.38      336.15      9.39 o 
  -3   6   7     1009.12      998.90     25.16 o 
  -2   6   7      214.91      209.41      8.88 o 
  -1   6   7      858.26      853.64     22.24 o 
   0   6   7      119.44      119.29      6.91 o 
   1   6   7       12.14       13.73      4.58 o 
   2   6   7      243.81      237.23     14.74 o 
   3   6   7      459.62      473.15     23.15 o 
   4   6   7        9.43        8.14      3.53 o 
   5   6   7       72.83       68.05     23.26 o 
   6   6   7       30.00       26.46     11.39 o 
  -8   7   7      148.36      165.53     10.45 o 
  -7   7   7        6.42        3.64      2.14 o 
  -6   7   7       15.33       14.40      3.26 o 
  -5   7   7      273.59      275.57      8.94 o 
  -4   7   7      184.10      192.81      7.96 o 
  -3   7   7      352.38      351.78     11.11 o 
  -2   7   7      426.54      429.89     13.35 o 
  -1   7   7      101.81       95.03      8.68 o 
   0   7   7       14.40       16.43      6.67 o 
   1   7   7      275.62      294.38     13.80 o 
   2   7   7       41.31       58.96     14.34 o 
   3   7   7       45.21       46.21      6.77 o 
   4   7   7       86.49       90.16      8.99 o 
  -6   8   7       87.52       82.57      5.55 o 
  -5   8   7       17.58       17.45      4.16 o 
  -4   8   7      297.36      291.87     10.78 o 
  -3   8   7      235.59      246.70     10.74 o 
  -2   8   7       39.24       49.72      4.66 o 
  -1   8   7      177.03      189.34     13.62 o 
   0   8   7      119.03      123.73      9.00 o 
   1   8   7        3.72        5.14      3.66 o 
   2   8   7       62.74       70.53      9.28 o 
  -5  -8   8       15.36        9.26      6.03 o 
  -4  -8   8       13.69       12.31      3.80 o 
  -3  -8   8      104.03       99.98      7.70 o 
  -2  -8   8       46.49       42.47      8.29 o 
  -1  -8   8      108.40      111.94      9.85 o 
   0  -8   8      107.90      116.84     11.34 o 
   1  -8   8        2.79        3.36      3.57 o 
  -7  -7   8        3.88        3.17      3.91 o 
  -6  -7   8        5.00        3.65      4.04 o 
  -5  -7   8      166.98      163.86      9.63 o 
  -4  -7   8      256.95      250.92     10.13 o 
  -3  -7   8       27.77       27.76      5.02 o 
  -2  -7   8       59.99       57.77      5.37 o 
  -1  -7   8       43.17       38.27      7.94 o 
   0  -7   8        1.08       -0.92      3.53 o 
   1  -7   8      232.93      229.35     14.86 o 
   2  -7   8       97.70      105.36      8.52 o 
   3  -7   8        2.75        5.42      3.81 o 
  -9  -6   8       45.97       43.53      6.62 o 
  -8  -6   8        9.34       11.56      4.74 o 
  -7  -6   8       36.16       33.05     11.95 o 
  -6  -6   8      339.38      331.45     10.17 o 
  -5  -6   8       22.67       20.17      3.58 o 
  -4  -6   8      130.03      133.84      5.82 o 
  -3  -6   8      309.44      306.26     10.73 o 
  -2  -6   8      227.69      222.58      8.85 o 
  -1  -6   8      190.57      180.42      8.73 o 
   0  -6   8       97.31       88.97      6.20 o 
   1  -6   8       50.22       40.89      4.86 o 
   2  -6   8       92.17       85.78      7.00 o 
   3  -6   8      465.73      455.11     22.44 o 
   4  -6   8       21.37       13.86      5.49 o 
   5  -6   8       12.81        9.17      4.57 o 
 -10  -5   8      107.49      104.99     14.24 o 
  -9  -5   8       23.79       19.41      4.94 o 
  -8  -5   8      206.68      195.41     18.92 o 
  -7  -5   8      109.72      108.90      4.78 o 
  -6  -5   8       77.20       73.42      3.02 o 
  -5  -5   8      513.44      510.33     12.66 o 
  -4  -5   8      469.82      462.98     14.34 o 
  -3  -5   8       59.10       52.46      6.72 o 
  -2  -5   8       62.86       64.91      4.11 o 
  -1  -5   8      370.49      355.05     11.71 o 
   0  -5   8       25.56       22.65      4.13 o 
   1  -5   8      233.38      246.30     12.64 o 
   2  -5   8      295.40      272.21     11.50 o 
   3  -5   8        4.71        6.43      3.02 o 
   4  -5   8      222.97      226.70     12.32 o 
   5  -5   8       75.33       97.58     14.90 o 
   6  -5   8       12.33       10.22      6.76 o 
 -10  -4   8       25.38       28.29      4.54 o 
  -9  -4   8      270.73      260.49     18.13 o 
  -8  -4   8       33.70       31.91      4.17 o 
  -7  -4   8      226.78      226.47     10.05 o 
  -6  -4   8      340.48      347.95      7.02 o 
  -5  -4   8      258.00      254.18      5.55 o 
  -4  -4   8      135.67      138.07      5.69 o 
  -3  -4   8      391.80      392.29     10.20 o 
  -2  -4   8      231.96      227.48      6.82 o 
  -1  -4   8      263.86      270.22      8.73 o 
   0  -4   8      546.65      523.29     16.10 o 
   1  -4   8      332.76      313.35     10.85 o 
   2  -4   8      259.21      262.78     10.02 o 
   3  -4   8      113.39      105.90      8.40 o 
   4  -4   8      101.08      102.62      7.23 o 
   5  -4   8       44.81       46.90      9.53 o 
   6  -4   8      127.14      126.25     13.96 o 
   7  -4   8       16.23       22.89      8.22 o 
 -10  -3   8        0.22        0.09      3.80 o 
  -9  -3   8       17.09       11.79      2.51 o 
  -8  -3   8      128.07      130.96      6.02 o 
  -7  -3   8      550.31      544.05     18.50 o 
  -6  -3   8       45.06       44.93      5.88 o 
  -3  -3   8       63.40       63.58      5.32 o 
  -2  -3   8      586.76      581.31     13.45 o 
  -1  -3   8      618.85      606.07     15.54 o 
   0  -3   8       21.72       25.78      5.54 o 
   1  -3   8      213.71      223.36      8.32 o 
   2  -3   8      666.71      658.31     20.12 o 
   3  -3   8        0.88        1.06      2.30 o 
   4  -3   8      259.09      289.87     26.12 o 
   5  -3   8       89.76      103.81     16.44 o 
   6  -3   8        0.70       -4.57      6.17 o 
   7  -3   8       41.14       55.98      7.31 o 
 -11  -2   8        1.22        4.34      4.42 o 
 -10  -2   8      133.79      135.22      5.10 o 
  -9  -2   8      223.93      236.78     17.57 o 
  -8  -2   8       38.59       42.98      2.42 o 
  -7  -2   8      186.46      186.48      5.08 o 
  -6  -2   8      944.65      939.83     27.06 o 
  -5  -2   8      342.59      338.83     10.02 o 
  -4  -2   8      181.43      186.87      5.37 o 
  -3  -2   8     1080.51     1092.94     19.85 o 
  -2  -2   8      312.43      318.34      6.56 o 
  -1  -2   8      288.87      292.43      6.86 o 
   0  -2   8      888.63      862.25     22.61 o 
   1  -2   8      571.36      545.79     15.19 o 
   3  -2   8      143.54      139.75      9.31 o 
   4  -2   8       47.76       42.75      5.11 o 
   5  -2   8      100.74       99.31      6.95 o 
   6  -2   8      289.35      294.40     17.60 o 
   7  -2   8       41.24       39.31      6.45 o 
   8  -2   8       34.10       32.29     11.07 o 
 -12  -1   8       55.26       46.36      8.25 o 
 -11  -1   8      142.42      149.91     21.69 o 
 -10  -1   8      226.69      235.72     16.21 o 
  -9  -1   8      129.52      127.36      2.95 o 
  -8  -1   8      278.63      269.25      4.46 o 
  -7  -1   8       30.59       32.29      1.66 o 
  -6  -1   8      486.98      478.18     14.97 o 
  -5  -1   8      243.60      239.13      5.64 o 
  -4  -1   8     1391.00     1378.54     33.92 o 
  -3  -1   8      405.41      390.56      5.53 o 
  -2  -1   8     1361.89     1410.50     24.76 o 
  -1  -1   8      841.49      865.19     22.60 o 
   0  -1   8      139.29      130.30      5.16 o 
   1  -1   8      735.42      748.85     19.51 o 
   2  -1   8      630.91      632.87     27.30 o 
   3  -1   8       27.45       33.43      3.77 o 
   4  -1   8      331.84      318.20     12.90 o 
   5  -1   8      281.92      287.35     25.40 o 
   6  -1   8        1.41        6.42      3.45 o 
   7  -1   8      141.70      142.35     12.45 o 
   8  -1   8       56.17       50.91      9.71 o 
 -12   0   8      164.25      163.53     23.58 o 
 -11   0   8       38.79       46.33      8.19 o 
 -10   0   8      377.34      391.48     34.17 o 
  -9   0   8      316.88      324.69     19.12 o 
  -8   0   8      108.22      123.14     10.39 o 
  -7   0   8      223.74      222.33     13.64 o 
  -6   0   8      253.81      247.30      9.91 o 
  -5   0   8      156.09      164.12      9.29 o 
  -4   0   8      851.15      823.91     23.20 o 
  -3   0   8     1392.38     1407.71     24.77 o 
  -2   0   8      165.63      161.32      4.59 o 
  -1   0   8     2262.27     2292.06     55.79 o 
   0   0   8      554.79      565.17     11.27 o 
   1   0   8      171.31      158.54      5.00 o 
   2   0   8       23.69       29.85      3.74 o 
   3   0   8     1781.57     1742.71     44.14 o 
   4   0   8      173.36      178.73      8.67 o 
   5   0   8       62.28       67.33      7.82 o 
   6   0   8       93.39       96.06     11.26 o 
   7   0   8      235.58      238.48     35.39 o 
   8   0   8       37.26       44.53      9.08 o 
 -12   1   8       47.89       43.13      8.53 o 
 -11   1   8      165.86      149.54     22.55 o 
 -10   1   8      203.47      225.38     16.64 o 
  -9   1   8      124.09      117.72     11.73 o 
  -8   1   8      256.51      266.86     11.86 o 
  -7   1   8       41.85       49.14      4.41 o 
  -6   1   8      519.15      539.38     10.23 o 
  -5   1   8      221.76      229.02      4.19 o 
  -4   1   8     1332.50     1336.39     29.46 o 
  -3   1   8      388.87      365.82     12.79 o 
  -2   1   8     1361.71     1377.64     30.10 o 
  -1   1   8      830.63      871.89     20.40 o 
   0   1   8      133.71      135.67      4.33 o 
   1   1   8      681.29      718.08     14.60 o 
   2   1   8      656.33      679.93     13.32 o 
   3   1   8       31.90       37.14      4.21 o 
   4   1   8      338.72      345.10      9.66 o 
   5   1   8      253.46      249.75      7.89 o 
   6   1   8        1.08        4.23      4.30 o 
   7   1   8      126.77      121.94     17.86 o 
   8   1   8       63.29       57.76      8.21 o 
 -10   2   8      112.44      107.42      8.71 o 
  -9   2   8      257.65      266.35     12.09 o 
  -8   2   8       47.81       48.79      3.91 o 
  -7   2   8      166.77      162.30      4.59 o 
  -6   2   8      784.35      794.38     20.22 o 
  -5   2   8      315.51      302.32      6.77 o 
  -4   2   8      183.08      181.68      5.78 o 
  -3   2   8     1058.52     1048.42     22.78 o 
  -2   2   8      270.81      283.75      6.92 o 
  -1   2   8      219.93      229.14      6.71 o 
   0   2   8      967.95      956.27     20.25 o 
   1   2   8      600.25      588.50     12.18 o 
   2   2   8      311.19      308.68      6.55 o 
   3   2   8      136.58      135.39      3.51 o 
   4   2   8       54.45       63.24      5.94 o 
   5   2   8       84.91       80.78      3.84 o 
   6   2   8      291.15      325.92     23.89 o 
   7   2   8       38.78       33.03     10.13 o 
   8   2   8       23.74       21.98      6.39 o 
 -11   3   8      191.03      192.39     16.13 o 
 -10   3   8        4.82        7.46      3.39 o 
  -9   3   8       12.99       12.32      2.84 o 
  -8   3   8      138.68      146.25      6.48 o 
  -7   3   8      593.14      603.22     15.96 o 
  -6   3   8       45.14       52.09      3.64 o 
  -5   3   8      238.12      249.70      6.58 o 
  -4   3   8      329.43      336.00      9.59 o 
  -3   3   8       67.63       68.12      4.86 o 
  -2   3   8      608.03      583.37     14.23 o 
  -1   3   8      701.81      673.15     14.95 o 
   0   3   8       25.26       32.59      2.80 o 
   1   3   8      253.62      262.85      6.93 o 
   2   3   8      681.53      678.48     14.56 o 
   3   3   8        1.39        2.70      1.85 o 
   4   3   8      263.85      290.06     10.18 o 
   5   3   8       79.81       78.60     10.38 o 
   6   3   8        0.92        0.25      2.15 o 
   7   3   8       32.23       33.03     11.56 o 
 -10   4   8       33.46       41.34      5.85 o 
  -9   4   8      276.18      279.72      9.33 o 
  -8   4   8       38.69       40.75      3.33 o 
  -7   4   8      222.89      216.30     13.37 o 
  -6   4   8      388.16      370.82      6.30 o 
  -5   4   8      256.75      266.97      5.09 o 
  -4   4   8      115.66      121.72      4.03 o 
  -3   4   8      351.03      358.67      7.61 o 
  -2   4   8      263.61      262.39      6.50 o 
  -1   4   8      343.61      348.70      8.66 o 
   0   4   8      635.01      637.08     12.62 o 
   1   4   8      337.03      325.22      8.46 o 
   2   4   8      224.13      229.18      8.15 o 
   3   4   8       87.21       90.66      4.82 o 
   4   4   8       86.17       82.75      4.29 o 
   5   4   8       60.57       75.23      5.24 o 
   6   4   8      133.34      118.02      6.96 o 
   7   4   8       20.47        7.65     16.21 o 
 -10   5   8      106.03      106.77      9.49 o 
  -9   5   8       28.22       36.92      3.99 o 
  -8   5   8      246.31      258.49      9.33 o 
  -7   5   8       96.45      103.09      3.24 o 
  -6   5   8       66.81       66.08      3.46 o 
  -5   5   8      496.91      502.77     11.89 o 
  -4   5   8      471.13      482.16     10.16 o 
  -3   5   8       73.72       71.33      5.50 o 
  -2   5   8       86.88       82.59      4.55 o 
  -1   5   8      434.29      425.91     10.91 o 
   0   5   8       25.65       20.05      2.40 o 
   1   5   8      261.79      271.64      8.23 o 
   2   5   8      258.82      255.72      7.00 o 
   3   5   8        4.77        4.90      3.12 o 
   4   5   8      208.41      207.51     21.24 o 
   5   5   8       90.45       92.05     11.49 o 
   6   5   8       13.52       12.24      3.65 o 
  -9   6   8       42.22       37.83      5.22 o 
  -8   6   8       13.33       13.83      3.70 o 
  -7   6   8       27.96       34.84      4.21 o 
  -6   6   8      354.16      356.93     10.85 o 
  -5   6   8       23.45       20.82      2.28 o 
  -4   6   8      117.39      129.84      5.06 o 
  -3   6   8      327.62      344.19      9.61 o 
  -2   6   8      239.17      243.88     11.32 o 
  -1   6   8      210.87      213.45      8.10 o 
   0   6   8       94.17       97.44      5.42 o 
   1   6   8       38.15       40.18      5.49 o 
   2   6   8       74.04       75.63      4.43 o 
   3   6   8      451.30      430.75     13.64 o 
   4   6   8       20.22       12.42      7.91 o 
   5   6   8       15.56        2.20     13.53 o 
  -7   7   8        3.02        1.12      2.98 o 
  -6   7   8        8.53        9.11      2.79 o 
  -5   7   8      157.58      165.47      7.12 o 
  -4   7   8      255.41      255.40      8.96 o 
  -3   7   8       22.51       21.60      4.07 o 
  -2   7   8       67.62       70.94      4.76 o 
  -1   7   8       30.36       34.06      3.94 o 
   0   7   8        0.93        1.24      2.49 o 
   1   7   8      206.67      217.30     10.02 o 
   2   7   8       96.06       87.52      8.55 o 
   3   7   8        4.15        5.64      2.57 o 
  -5   8   8       17.77       15.14      3.04 o 
  -4   8   8       21.75       22.06      3.31 o 
  -3   8   8      109.74      113.33      7.29 o 
  -2   8   8       39.25       37.92      5.10 o 
  -1   8   8       94.01      115.39     15.98 o 
   0   8   8       98.84      104.29     14.01 o 
   1   8   8        1.65        3.74      3.02 o 
  -6  -7   9        2.38        6.74      6.71 o 
  -5  -7   9       21.77       23.72      3.21 o 
  -4  -7   9      170.37      171.27      8.05 o 
  -3  -7   9       12.62       11.07      3.00 o 
  -2  -7   9       78.23       69.22      8.01 o 
  -1  -7   9       51.32       62.41      7.14 o 
   0  -7   9       20.46       18.43      4.00 o 
   1  -7   9      205.17      201.58     12.66 o 
   2  -7   9       66.12       54.01      9.55 o 
  -8  -6   9       47.48       54.23      7.19 o 
  -7  -6   9       67.72       65.74      7.16 o 
  -6  -6   9      257.16      256.53     22.72 o 
  -5  -6   9       61.14       59.64      4.85 o 
  -4  -6   9       47.23       52.22      5.16 o 
  -3  -6   9      155.27      152.96      9.13 o 
  -2  -6   9       46.47       37.46      5.78 o 
  -1  -6   9       79.94       80.95      6.05 o 
   0  -6   9      122.80      118.34      7.22 o 
   1  -6   9       62.31       77.74     11.46 o 
   2  -6   9        9.96       12.45      4.18 o 
   3  -6   9      143.27      142.01     12.59 o 
   4  -6   9        7.86        4.75      4.35 o 
  -9  -5   9        7.87        7.42      5.94 o 
  -8  -5   9      103.64       98.16      7.91 o 
  -7  -5   9      176.60      182.20      9.79 o 
  -6  -5   9        8.59        5.75      2.35 o 
  -5  -5   9      287.89      272.87     10.05 o 
  -4  -5   9      283.78      274.86      8.23 o 
  -3  -5   9      199.71      197.36      8.17 o 
  -2  -5   9      178.22      174.79      6.89 o 
  -1  -5   9      220.49      218.56     10.41 o 
   0  -5   9       40.10       46.08      5.61 o 
   1  -5   9      288.55      281.11     11.56 o 
   2  -5   9      282.51      268.02     14.62 o 
   3  -5   9       50.54       49.69      5.47 o 
   4  -5   9       59.08       66.28      7.18 o 
   5  -5   9       41.98       40.28     16.98 o 
  -9  -4   9      215.56      205.06      9.85 o 
  -8  -4   9       62.50       68.48      5.31 o 
  -7  -4   9       87.26       90.43      5.99 o 
  -6  -4   9      312.23      306.14     12.59 o 
  -5  -4   9       62.12       66.58      1.89 o 
  -4  -4   9      371.95      377.39      8.53 o 
  -3  -4   9      159.03      163.04      5.22 o 
  -2  -4   9       16.87       14.96      2.28 o 
  -1  -4   9       35.45       40.31      6.21 o 
   0  -4   9      394.95      387.03     14.55 o 
   1  -4   9      318.87      314.63     13.70 o 
   2  -4   9       19.52       14.76      3.41 o 
   3  -4   9      128.98      129.34     10.33 o 
   4  -4   9      137.83      139.10     12.73 o 
   5  -4   9       27.82       30.83      7.45 o 
   6  -4   9       78.41       79.35     12.22 o 
  -9  -3   9        9.64        8.62      3.63 o 
  -8  -3   9       19.31       20.27      4.22 o 
  -7  -3   9      712.48      681.15     28.77 o 
  -6  -3   9        8.87        8.11      2.00 o 
  -5  -3   9      455.31      454.48     15.39 o 
  -4  -3   9       26.85       26.88      0.79 o 
  -3  -3   9      119.77      120.70      4.28 o 
  -2  -3   9      274.52      282.28      8.67 o 
  -1  -3   9      677.06      659.32     16.74 o 
   0  -3   9       79.88       77.34      8.91 o 
   1  -3   9       85.13       83.11      5.28 o 
   2  -3   9      343.80      350.02     12.56 o 
   3  -3   9       44.68       56.15      6.37 o 
   4  -3   9      212.37      202.81     24.55 o 
   5  -3   9       63.67       49.51      8.10 o 
   6  -3   9       19.31       16.00      4.86 o 
 -11  -2   9       16.60        8.68      5.57 o 
 -10  -2   9       23.07       23.66      6.48 o 
  -9  -2   9      262.19      263.49      7.41 o 
  -8  -2   9       50.92       54.11      3.23 o 
  -7  -2   9      290.34      298.63      7.43 o 
  -6  -2   9      611.49      621.94     18.54 o 
  -5  -2   9       32.40       32.94      2.36 o 
  -4  -2   9      346.51      372.22      9.69 o 
  -3  -2   9      577.20      569.81      8.98 o 
  -2  -2   9      333.74      337.06      5.96 o 
  -1  -2   9      521.51      529.14     10.22 o 
   0  -2   9      859.83      858.04     17.91 o 
   1  -2   9       41.49       40.98      4.16 o 
   2  -2   9       61.28       52.27      4.55 o 
   3  -2   9       61.95       68.33      5.65 o 
   4  -2   9       99.80       96.74      7.88 o 
   5  -2   9        2.34        1.00      3.19 o 
   6  -2   9      155.05      170.53     11.34 o 
   7  -2   9       33.14       28.02     10.34 o 
 -11  -1   9      161.92      215.82     26.77 o 
 -10  -1   9      158.00      179.66     15.10 o 
  -9  -1   9        2.44        2.40      4.00 o 
  -8  -1   9      540.49      560.21     28.12 o 
  -7  -1   9       86.83       99.36     10.05 o 
  -6  -1   9       45.97       53.12      6.91 o 
  -5  -1   9      633.31      615.75     19.62 o 
  -4  -1   9     1170.03     1164.76     28.63 o 
  -3  -1   9       54.18       54.36      3.61 o 
  -2  -1   9      507.12      514.31     10.64 o 
  -1  -1   9      725.61      720.69     14.27 o 
   0  -1   9       21.42       22.12      2.35 o 
   1  -1   9     1055.66     1047.62     28.91 o 
   2  -1   9       16.69       16.55      2.86 o 
   3  -1   9       47.52       51.55      5.48 o 
   4  -1   9       71.62       65.49      6.35 o 
   5  -1   9      294.75      315.48     16.16 o 
   6  -1   9       27.82       31.64      5.75 o 
   7  -1   9       34.61       33.25      6.40 o 
 -11   0   9       42.50       55.29      9.59 o 
 -10   0   9      363.56      366.08     23.83 o 
  -9   0   9      444.30      451.60     39.08 o 
  -8   0   9      497.45      469.75     26.12 o 
  -7   0   9      162.58      180.60     13.19 o 
  -6   0   9      461.83      448.19     18.37 o 
  -5   0   9       17.56       17.16      3.34 o 
  -4   0   9      207.07      212.52      2.95 o 
  -3   0   9     1014.81     1012.49     17.60 o 
  -2   0   9      791.86      779.78     13.87 o 
  -1   0   9      165.07      159.64      3.85 o 
   0   0   9      117.02      115.24      3.76 o 
   1   0   9      206.84      202.75      8.34 o 
   2   0   9      304.15      308.84      9.06 o 
   3   0   9      256.92      256.90      6.48 o 
   4   0   9       93.68       97.12      6.89 o 
   5   0   9       14.51       13.12      4.06 o 
   6   0   9       86.72       89.88     14.29 o 
   7   0   9      125.51      127.47     11.23 o 
 -11   1   9      160.16      198.38     17.44 o 
 -10   1   9      146.76      158.02     25.35 o 
  -9   1   9        2.31        1.40      4.11 o 
  -8   1   9      469.84      466.93     19.02 o 
  -7   1   9      102.87      104.12      7.16 o 
  -6   1   9       41.35       37.12      8.35 o 
  -5   1   9      737.99      724.57     14.96 o 
  -4   1   9     1164.37     1150.54     25.89 o 
  -3   1   9       60.70       58.27      2.92 o 
  -2   1   9      493.38      498.49     12.62 o 
  -1   1   9      709.27      733.47     15.67 o 
   0   1   9       27.20       30.88      2.12 o 
   1   1   9      936.94      965.64     21.43 o 
   3   1   9       44.80       59.12     10.10 o 
   4   1   9       95.90       93.92      5.17 o 
   5   1   9      266.55      245.78     18.89 o 
   6   1   9       31.98       34.18      6.00 o 
   7   1   9       27.56       30.40      6.57 o 
 -10   2   9       14.83       16.29      4.90 o 
  -9   2   9      309.18      299.24     13.97 o 
  -8   2   9       55.98       28.91     13.65 o 
  -7   2   9      252.69      257.22      7.95 o 
  -6   2   9      599.95      607.85     13.13 o 
  -5   2   9       66.23       68.11      2.43 o 
  -4   2   9      370.89      378.08      9.86 o 
  -3   2   9      594.53      608.62     14.51 o 
  -2   2   9      303.76      318.20      7.87 o 
  -1   2   9      469.66      480.64     11.27 o 
   0   2   9      711.57      712.11     16.61 o 
   1   2   9       45.69       44.69      2.89 o 
   2   2   9       76.16       76.88      4.50 o 
   3   2   9      101.91       96.67      4.71 o 
   4   2   9       90.53       84.11      4.40 o 
   5   2   9        3.68        4.50      2.93 o 
   6   2   9      165.71      161.76     18.41 o 
   7   2   9       31.72       24.48      6.68 o 
 -11   3   9      128.28      139.18     14.81 o 
 -10   3   9       34.16       34.75      6.05 o 
  -9   3   9       10.14        8.76      2.62 o 
  -8   3   9        9.97       14.21      2.87 o 
  -7   3   9      757.99      761.19     19.48 o 
  -6   3   9        9.92        8.74      2.02 o 
  -5   3   9      506.47      511.20     13.45 o 
  -4   3   9       48.74       44.05      3.38 o 
  -3   3   9      115.18      118.91      6.93 o 
  -2   3   9      274.69      288.11      9.91 o 
  -1   3   9      633.13      628.36     16.52 o 
   0   3   9       75.96       75.10      4.44 o 
   1   3   9       51.48       43.87      3.24 o 
   2   3   9      330.29      336.16      9.28 o 
   3   3   9       38.74       40.79      2.48 o 
   4   3   9      240.49      243.81     20.52 o 
   5   3   9       68.56       65.01      6.32 o 
   6   3   9       22.21       11.39     13.93 o 
 -10   4   9       11.20        9.74      4.10 o 
  -9   4   9      199.57      203.98      8.45 o 
  -8   4   9       69.44       69.24      4.16 o 
  -7   4   9       96.39      108.52      5.54 o 
  -6   4   9      319.06      315.28     11.05 o 
  -5   4   9       52.76       61.74      4.96 o 
  -4   4   9      389.11      383.21      7.57 o 
  -3   4   9      213.91      225.72      5.41 o 
  -2   4   9       37.45       37.35      2.76 o 
  -1   4   9       42.59       47.18      4.25 o 
   0   4   9      390.65      385.19     11.75 o 
   1   4   9      319.80      308.83      8.67 o 
   2   4   9       18.19       16.11      2.64 o 
   3   4   9      135.43      133.55      5.30 o 
   4   4   9      131.52      136.40     13.67 o 
   5   4   9       33.32       24.74      3.91 o 
   6   4   9       77.34       76.10     14.79 o 
  -9   5   9        8.82        8.28      2.70 o 
  -8   5   9      120.66      116.70      6.58 o 
  -7   5   9      141.97      149.25      7.03 o 
  -6   5   9        7.40        6.06      1.39 o 
  -5   5   9      281.01      279.23      6.70 o 
  -4   5   9      351.66      353.02      7.88 o 
  -3   5   9      182.71      183.19      6.66 o 
  -2   5   9      210.54      203.02      5.76 o 
  -1   5   9      212.83      222.55      7.80 o 
   0   5   9       43.35       50.48      5.03 o 
   1   5   9      310.76      303.92     10.04 o 
   2   5   9      238.09      244.57      9.77 o 
   3   5   9       43.82       39.16      9.22 o 
   4   5   9       52.41       58.91     11.33 o 
   5   5   9       59.62       57.09      8.14 o 
  -8   6   9       42.71       58.15      6.70 o 
  -7   6   9       59.64       57.89      5.32 o 
  -6   6   9      235.51      247.88     10.99 o 
  -5   6   9       43.24       50.60      4.01 o 
  -4   6   9       48.13       58.62      3.22 o 
  -3   6   9      192.38      196.10      7.13 o 
  -2   6   9       56.64       61.45      3.52 o 
  -1   6   9       85.66       96.30      5.16 o 
   0   6   9      125.10      121.29      5.62 o 
   1   6   9       53.57       60.94      3.92 o 
   2   6   9        9.34        5.54      2.79 o 
   3   6   9      158.52      135.66     16.90 o 
   4   6   9       12.20       13.49      5.51 o 
  -6   7   9        3.20        1.29      3.44 o 
  -5   7   9       22.79       22.38      2.69 o 
  -4   7   9      168.98      171.47      7.36 o 
  -3   7   9       11.00       10.56      2.62 o 
  -2   7   9       98.87       97.76      8.77 o 
  -1   7   9       49.68       42.24      5.11 o 
   0   7   9       17.63       12.92      3.07 o 
   1   7   9      189.10      190.26      8.18 o 
   2   7   9       77.47       72.56      5.50 o 
  -2   8   9       16.53       11.22      3.22 o 
  -5  -7  10        2.59        2.71      7.88 o 
  -4  -7  10      166.95      151.58      8.04 o 
  -3  -7  10        8.17        3.84      2.80 o 
  -2  -7  10      172.22      158.16     13.70 o 
  -1  -7  10      215.12      219.76     11.02 o 
   0  -7  10       60.07       68.50      6.56 o 
  -7  -6  10        2.03        4.68      3.74 o 
  -6  -6  10      204.55      205.40     13.16 o 
  -5  -6  10       87.25       98.05     12.59 o 
  -4  -6  10       23.55       20.19      3.72 o 
  -3  -6  10      363.52      356.98     11.60 o 
  -2  -6  10      372.15      362.57     13.22 o 
  -1  -6  10       25.61       20.55      3.69 o 
   0  -6  10       67.77       74.40      6.79 o 
   1  -6  10      162.42      152.33      9.04 o 
   2  -6  10       40.01       49.65      5.76 o 
   3  -6  10      128.01      140.97     13.49 o 
  -9  -5  10       37.52       42.30      5.22 o 
  -8  -5  10       52.57       54.01      9.85 o 
  -7  -5  10      211.96      210.14     11.25 o 
  -6  -5  10      159.77      158.08      9.22 o 
  -5  -5  10       84.37       82.56      5.67 o 
  -4  -5  10      543.88      531.65     13.95 o 
  -3  -5  10       59.69       69.44     10.80 o 
  -2  -5  10      270.11      274.02     10.23 o 
  -1  -5  10      207.64      207.56      8.15 o 
   0  -5  10       58.77       64.37      5.02 o 
   1  -5  10       75.37       79.81      6.21 o 
   2  -5  10      156.01      159.17     14.14 o 
   3  -5  10       45.74       54.76      8.68 o 
   4  -5  10       85.46       93.52      8.78 o 
  -8  -4  10      176.12      163.36      8.31 o 
  -7  -4  10       31.05       30.57      3.88 o 
  -6  -4  10      130.85      134.19     11.87 o 
  -5  -4  10      919.85      931.75     22.25 o 
  -4  -4  10       18.39       20.80      2.51 o 
  -3  -4  10      449.74      465.84     12.67 o 
  -2  -4  10       76.23       74.64      6.19 o 
  -1  -4  10       73.66       78.79      5.62 o 
   0  -4  10      166.82      166.95      7.20 o 
   1  -4  10      235.10      226.03     11.88 o 
   2  -4  10        1.29        1.37      2.30 o 
   3  -4  10      189.99      191.79     23.21 o 
   4  -4  10      237.11      251.96     18.81 o 
   5  -4  10        2.42       -1.34      4.40 o 
  -8  -3  10       49.07       48.35      3.14 o 
  -7  -3  10      661.32      651.29     21.29 o 
  -6  -3  10      288.95      288.10      9.73 o 
  -5  -3  10      124.92      121.37      5.94 o 
  -4  -3  10      560.82      558.95      8.91 o 
  -3  -3  10      337.46      340.44      6.66 o 
  -2  -3  10       46.98       51.14      2.72 o 
  -1  -3  10      472.21      474.34     17.23 o 
   0  -3  10       45.90       45.39      7.08 o 
   1  -3  10        0.01       -0.49      2.24 o 
   2  -3  10      285.23      284.84     15.67 o 
   3  -3  10      294.94      309.59     13.26 o 
   4  -3  10      157.65      161.27     11.19 o 
   5  -3  10      130.27      116.56      9.69 o 
 -11  -2  10      155.73      181.11     17.35 o 
 -10  -2  10       74.69       96.22     12.07 o 
  -9  -2  10      233.48      260.18     19.41 o 
  -8  -2  10       97.68      108.01     11.56 o 
  -7  -2  10       19.96       18.80      2.11 o 
  -6  -2  10      322.51      331.81     11.76 o 
  -5  -2  10      615.68      595.31     17.85 o 
  -4  -2  10       41.99       41.44      4.00 o 
  -3  -2  10      576.98      561.78      9.95 o 
  -2  -2  10      363.10      364.63      7.98 o 
  -1  -2  10      245.02      248.18      6.30 o 
   0  -2  10      441.57      430.95     14.21 o 
   1  -2  10      470.69      461.39     16.45 o 
   2  -2  10       10.94       12.75      2.88 o 
   3  -2  10      224.30      214.93      9.96 o 
   4  -2  10      344.64      323.75     16.21 o 
   5  -2  10       10.73        8.68      4.80 o 
   6  -2  10       49.68       65.32      6.87 o 
 -11  -1  10       20.48       19.72      7.62 o 
 -10  -1  10      445.98      461.82     28.60 o 
  -9  -1  10       66.39       88.46     11.27 o 
  -8  -1  10      362.94      363.22     22.78 o 
  -7  -1  10      138.85      145.95     12.13 o 
  -6  -1  10       20.34       18.24      5.28 o 
  -5  -1  10      312.54      319.49     18.38 o 
  -4  -1  10     1020.05     1033.81     46.36 o 
  -3  -1  10      140.27      133.30      2.56 o 
  -2  -1  10      184.40      173.90      3.94 o 
  -1  -1  10      345.33      337.95      8.61 o 
   0  -1  10      276.13      278.28     19.07 o 
   1  -1  10      336.45      328.13     10.41 o 
   2  -1  10      820.91      802.57     28.40 o 
   3  -1  10      149.15      144.85     14.91 o 
   4  -1  10       24.65       21.32      7.86 o 
   5  -1  10      137.69      151.44     10.04 o 
   6  -1  10       56.45       63.71      7.92 o 
 -11   0  10      368.42      403.81     27.86 o 
 -10   0  10      149.74      180.57     16.64 o 
  -9   0  10      276.89      282.76     20.69 o 
  -8   0  10      217.46      225.81     17.53 o 
  -7   0  10       50.82       54.15     14.39 o 
  -6   0  10      798.88      810.76     27.80 o 
  -5   0  10      105.00      109.52      7.95 o 
  -4   0  10        0.28        0.06      0.37 o 
  -3   0  10      561.97      528.35      9.67 o 
  -2   0  10     1161.15     1135.68     22.18 o 
  -1   0  10        5.20        7.06      1.25 o 
   0   0  10       98.49      100.70      3.19 o 
   1   0  10      337.40      351.39      9.25 o 
   2   0  10       17.25       13.36      2.07 o 
   3   0  10      860.30      826.20     43.06 o 
   4   0  10       90.11       98.85      7.46 o 
   5   0  10       17.75       15.67      4.52 o 
   6   0  10        0.74        0.92      3.21 o 
 -11   1  10       21.67       19.35      7.74 o 
 -10   1  10      431.65      422.71     29.66 o 
  -9   1  10       77.07       79.78     19.87 o 
  -8   1  10      312.85      321.30     15.80 o 
  -7   1  10      101.59      108.33     12.09 o 
  -6   1  10        9.49       10.83      3.68 o 
  -5   1  10      342.12      345.94      7.31 o 
  -4   1  10     1047.55     1044.00     23.87 o 
  -3   1  10      129.95      126.03      3.86 o 
  -2   1  10      180.68      176.98      5.12 o 
  -1   1  10      368.83      374.53      9.74 o 
   0   1  10      273.09      275.98      7.12 o 
   1   1  10      316.06      319.02      8.76 o 
   2   1  10      844.50      833.00     24.29 o 
   3   1  10      185.77      179.95     15.76 o 
   4   1  10       26.80       29.04      3.21 o 
   5   1  10      136.60      144.85     10.52 o 
   6   1  10       61.07       58.08     10.04 o 
 -10   2  10       70.27       81.30      9.03 o 
  -9   2  10      239.17      250.70     15.43 o 
  -8   2  10       78.95       89.54      9.51 o 
  -7   2  10       18.01       19.82      2.68 o 
  -6   2  10      277.84      288.68      9.47 o 
  -5   2  10      684.81      682.11     16.17 o 
  -4   2  10       42.95       40.55      2.38 o 
  -3   2  10      620.87      616.89     13.66 o 
  -2   2  10      332.20      326.37     10.51 o 
  -1   2  10      250.75      247.94      6.95 o 
   0   2  10      415.59      414.64     10.24 o 
   1   2  10      479.62      483.73     12.66 o 
   2   2  10       12.03       12.84      1.72 o 
   3   2  10      221.14      207.64     16.68 o 
   4   2  10      390.11      380.98     28.50 o 
   5   2  10       13.37       16.38     11.33 o 
   6   2  10       48.70       16.11     23.58 o 
 -10   3  10       59.52       73.99     11.76 o 
  -9   3  10       45.33       55.82      7.43 o 
  -8   3  10       41.08       39.87      4.10 o 
  -7   3  10      681.55      684.44     18.93 o 
  -6   3  10      283.82      276.43      8.00 o 
  -5   3  10      144.98      148.98      5.54 o 
  -4   3  10      566.79      587.13     17.37 o 
  -3   3  10      345.74      352.54      9.99 o 
  -2   3  10       42.65       57.60      4.01 o 
  -1   3  10      438.47      448.95     12.89 o 
   0   3  10       27.41       32.45      3.57 o 
   1   3  10        1.39        0.86      1.54 o 
   2   3  10      293.47      289.62      7.53 o 
   3   3  10      322.85      315.68     15.39 o 
   4   3  10      152.87      143.27     10.44 o 
   5   3  10      143.54      126.58      6.68 o 
  -9   4  10      218.27      207.96      7.54 o 
  -8   4  10      174.97      181.80      7.15 o 
  -7   4  10       34.33       43.38      4.39 o 
  -6   4  10      160.38      156.17      6.33 o 
  -5   4  10      873.84      877.08     27.00 o 
  -4   4  10       17.99       15.77      2.93 o 
  -3   4  10      413.95      424.78     17.29 o 
  -2   4  10      109.38      108.63      6.50 o 
  -1   4  10       71.38       77.15      5.72 o 
   0   4  10      173.89      169.20      6.38 o 
   1   4  10      231.07      230.22      8.67 o 
   2   4  10        1.10        1.24      1.33 o 
   3   4  10      198.60      197.45      9.86 o 
   4   4  10      243.20      246.73     15.41 o 
   5   4  10        2.93        2.90      3.88 o 
  -9   5  10       42.67       35.38      6.31 o 
  -8   5  10       70.34       62.44      4.88 o 
  -7   5  10      215.67      221.73     14.24 o 
  -6   5  10      145.79      139.67      6.74 o 
  -5   5  10       91.09       93.13      5.86 o 
  -4   5  10      545.57      525.63     12.67 o 
  -3   5  10       72.04       64.43      7.86 o 
  -2   5  10      249.37      232.57     10.31 o 
  -1   5  10      186.42      191.69      7.87 o 
   0   5  10       58.84       65.76      6.06 o 
   1   5  10       87.54       88.82      4.78 o 
   2   5  10      140.36      136.52      5.71 o 
   3   5  10       35.80       47.42      9.93 o 
   4   5  10       75.01       85.50      7.53 o 
  -7   6  10        2.81        7.24      3.05 o 
  -6   6  10      212.95      215.65      9.73 o 
  -5   6  10       64.98       53.93      8.13 o 
  -4   6  10       23.30       20.13      2.34 o 
  -3   6  10      320.87      315.14      9.08 o 
  -2   6  10      404.35      415.88     14.32 o 
  -1   6  10       22.51       25.58      2.81 o 
   0   6  10       74.24       76.51      5.20 o 
   1   6  10      142.42      136.88      7.41 o 
   2   6  10       37.43       29.53      5.71 o 
   3   6  10      138.97      149.34     13.93 o 
  -5   7  10        5.78        7.19      3.45 o 
  -4   7  10      158.87      151.44      6.20 o 
  -3   7  10       15.46       14.74      3.25 o 
  -2   7  10      152.29      149.72      6.64 o 
  -1   7  10      213.70      215.33      8.99 o 
   0   7  10       55.45       59.95      5.28 o 
  -6  -6  11       57.21       53.32      7.16 o 
  -5  -6  11       22.84       24.46      5.31 o 
  -4  -6  11       19.78       17.07      8.28 o 
  -3  -6  11       64.93       76.14      4.63 o 
  -2  -6  11      249.94      248.49     10.03 o 
  -1  -6  11       36.23       34.51      4.17 o 
   0  -6  11        8.24        8.34      5.54 o 
   1  -6  11       47.10       47.30      5.85 o 
  -8  -5  11       82.91       81.66      6.99 o 
  -7  -5  11       74.70       76.84      6.17 o 
  -6  -5  11      102.68      106.73     12.30 o 
  -5  -5  11       64.58       83.29      6.68 o 
  -4  -5  11      172.76      164.72      5.50 o 
  -3  -5  11      147.95      145.18      5.67 o 
  -2  -5  11        7.68        7.44      2.34 o 
  -1  -5  11      141.29      141.59      8.61 o 
   0  -5  11      128.63      131.64      7.57 o 
   1  -5  11       19.16       11.16      3.59 o 
   2  -5  11       31.77       27.88      8.66 o 
   3  -5  11       61.97       60.58     11.59 o 
  -7  -4  11       36.86       42.10      6.51 o 
  -6  -4  11       54.17       51.47      7.94 o 
  -5  -4  11      425.11      427.71     16.96 o 
  -4  -4  11       95.16       92.23      2.63 o 
  -3  -4  11      225.42      225.47      7.95 o 
  -2  -4  11      187.28      179.01      6.99 o 
  -1  -4  11      208.13      202.31     13.89 o 
   0  -4  11       80.19       77.76      5.26 o 
   1  -4  11      181.44      197.08     10.97 o 
   2  -4  11       27.51       30.40      6.05 o 
   3  -4  11        2.23        9.25      8.68 o 
   4  -4  11      116.42      121.64      9.72 o 
  -7  -3  11      505.46      503.06     15.90 o 
  -6  -3  11      141.84      132.30      5.94 o 
  -5  -3  11       20.51       20.61      2.68 o 
  -4  -3  11      164.76      171.56      4.43 o 
  -3  -3  11      506.71      495.14     11.56 o 
  -2  -3  11       11.47       12.39      1.53 o 
  -1  -3  11      448.63      441.41     14.00 o 
   0  -3  11      208.22      212.63      6.32 o 
   1  -3  11       34.20       29.14      3.97 o 
   2  -3  11      110.36      126.01      7.13 o 
   3  -3  11      268.76      267.10     15.18 o 
   4  -3  11       29.08       27.98      5.30 o 
 -10  -2  11       54.72       62.14     11.82 o 
  -9  -2  11       38.46       60.03     10.65 o 
  -8  -2  11      231.00      250.85     19.50 o 
  -7  -2  11       25.19       29.00      7.74 o 
  -6  -2  11      162.73      162.97     13.00 o 
  -5  -2  11      520.10      528.67     26.63 o 
  -4  -2  11      183.43      174.60      6.68 o 
  -3  -2  11      125.37      125.25      3.15 o 
  -2  -2  11      286.46      287.30      9.37 o 
  -1  -2  11       44.60       52.54      3.52 o 
   0  -2  11      271.57      260.49     10.99 o 
   1  -2  11      450.36      455.11     14.77 o 
   2  -2  11      102.46      102.20      9.49 o 
   3  -2  11        6.94        6.70      4.72 o 
   4  -2  11      123.03      118.83      8.82 o 
   5  -2  11       58.28       75.85     13.97 o 
 -10  -1  11      159.00      171.32     17.24 o 
  -9  -1  11      134.85      140.18     25.92 o 
  -8  -1  11      220.63      207.46     17.75 o 
  -7  -1  11      189.12      195.10     26.09 o 
  -6  -1  11      199.58      232.43     25.58 o 
  -5  -1  11       20.86       20.58      5.57 o 
  -4  -1  11      170.66      178.74     12.62 o 
  -3  -1  11      112.79      112.06      3.89 o 
  -2  -1  11       72.91       77.71      3.15 o 
  -1  -1  11      137.81      143.55      5.65 o 
   0  -1  11      327.18      329.34     10.06 o 
   1  -1  11       62.29       68.81      5.27 o 
   2  -1  11      251.57      233.98     10.25 o 
   3  -1  11      108.42      115.86      7.25 o 
   4  -1  11        9.95        5.10      3.65 o 
   5  -1  11       48.12       55.74      6.83 o 
 -10   0  11       18.59       17.58      7.65 o 
  -9   0  11       57.61       62.88     10.90 o 
  -8   0  11      229.79      249.19     19.78 o 
  -7   0  11       40.09       57.32      9.48 o 
  -6   0  11      491.09      498.67     27.23 o 
  -5   0  11      233.40      222.85     10.84 o 
  -4   0  11       40.45       41.28      1.36 o 
  -3   0  11        6.14        6.07      1.28 o 
  -2   0  11      565.73      554.34     10.87 o 
  -1   0  11       74.67       76.10      3.23 o 
   0   0  11      145.39      143.54      5.34 o 
   1   0  11      114.86      123.00      4.65 o 
   2   0  11       56.05       58.57      7.29 o 
   3   0  11      159.78      169.10     11.13 o 
   4   0  11       58.34       62.32      8.27 o 
   5   0  11       20.95       21.73      6.30 o 
 -10   1  11      168.15      175.43     17.84 o 
  -9   1  11      130.45      140.52     15.39 o 
  -8   1  11      201.25      206.10     12.66 o 
  -7   1  11      186.93      176.36     13.30 o 
  -6   1  11      207.82      209.65     11.29 o 
  -5   1  11       15.36       15.57      0.73 o 
  -4   1  11      172.84      172.64      4.56 o 
  -3   1  11      133.67      137.15      5.71 o 
  -2   1  11       77.38       80.25      3.76 o 
  -1   1  11      133.12      130.70      5.35 o 
   0   1  11      301.24      321.20     10.46 o 
   1   1  11       62.83       65.50      3.53 o 
   2   1  11      272.04      278.12     12.25 o 
   3   1  11      113.47      109.26      8.44 o 
   4   1  11       10.73       13.31      3.86 o 
   5   1  11       50.44       50.91      9.15 o 
 -10   2  11       51.25       64.25     12.02 o 
  -9   2  11       47.10       54.15      9.56 o 
  -8   2  11      202.44      203.26     16.06 o 
  -7   2  11       27.99       27.39      1.07 o 
  -6   2  11      128.95      130.59      3.69 o 
  -5   2  11      592.20      585.80     13.95 o 
  -4   2  11      200.93      199.94      6.96 o 
  -3   2  11      163.39      165.70      5.00 o 
  -2   2  11      251.79      268.07      8.59 o 
  -1   2  11       48.48       59.01      4.53 o 
   0   2  11      263.86      266.79      7.72 o 
   1   2  11      477.00      482.05     13.43 o 
   2   2  11       88.21       89.47      3.73 o 
   3   2  11        2.09        3.53      2.22 o 
   4   2  11      132.53      124.72     12.93 o 
   5   2  11       66.98       80.84     13.07 o 
  -9   3  11       47.04       58.50     13.34 o 
  -8   3  11       11.20       13.21      5.86 o 
  -7   3  11      511.17      507.22     15.02 o 
  -6   3  11      171.14      169.01      7.32 o 
  -5   3  11       14.44       21.99      6.95 o 
  -4   3  11      156.99      162.16      6.44 o 
  -3   3  11      531.58      521.06     13.51 o 
  -2   3  11       12.38       22.47      5.78 o 
  -1   3  11      426.76      429.76     14.70 o 
   0   3  11      174.08      179.09      7.76 o 
   1   3  11       36.32       42.14      3.58 o 
   2   3  11      119.67      121.48      7.18 o 
   3   3  11      273.01      263.89     14.73 o 
   4   3  11       31.29       33.03      3.98 o 
  -9   4  11       59.98       54.54      8.46 o 
  -8   4  11      111.95      105.99     10.47 o 
  -7   4  11       34.28       35.41      3.39 o 
  -6   4  11       67.54       65.58      4.39 o 
  -5   4  11      423.51      421.14     13.67 o 
  -4   4  11      105.26      113.12      6.74 o 
  -3   4  11      192.11      192.71      8.41 o 
  -2   4  11      173.64      167.11      7.08 o 
  -1   4  11      183.66      182.91      7.90 o 
   0   4  11       97.12       91.48      4.81 o 
   1   4  11      177.61      168.75      6.49 o 
   2   4  11       38.15       38.43     10.10 o 
   3   4  11        7.38       10.76      3.48 o 
   4   4  11       97.20       99.09     10.35 o 
  -8   5  11       95.21      102.50      7.83 o 
  -7   5  11       53.66       59.43      5.10 o 
  -6   5  11       90.76      101.20     11.02 o 
  -5   5  11       63.39       64.13      5.36 o 
  -4   5  11      180.62      177.53      8.38 o 
  -3   5  11      117.99      118.19      7.67 o 
  -2   5  11        6.97        2.35      2.85 o 
  -1   5  11      140.01      139.97      7.44 o 
   0   5  11      142.93      156.16     10.59 o 
   1   5  11       22.19       16.68      3.77 o 
   2   5  11       42.16       36.56      7.59 o 
   3   5  11       65.61       71.46      7.01 o 
  -6   6  11       63.20       66.60      5.52 o 
  -5   6  11       17.64       19.59      3.83 o 
  -4   6  11       15.33       13.41      3.43 o 
  -3   6  11       53.86       59.73     10.45 o 
  -2   6  11      236.87      240.51     10.58 o 
  -1   6  11       36.76       28.21      4.18 o 
   0   6  11        8.98        8.69      2.83 o 
   1   6  11       49.37       52.87      7.53 o 
  -4  -6  12       29.26       40.93      6.51 o 
  -3  -6  12        1.56       -0.51      3.14 o 
  -2  -6  12      107.32      101.90      6.35 o 
  -6  -5  12       53.09       44.27      5.59 o 
  -5  -5  12        7.62        5.97      3.57 o 
  -4  -5  12       57.93       60.88      6.65 o 
  -3  -5  12      196.25      199.92     12.13 o 
  -2  -5  12       64.11       55.59      4.19 o 
  -1  -5  12       59.80       50.53      4.79 o 
   0  -5  12       94.43       98.48     17.58 o 
   1  -5  12       22.94       25.30      4.00 o 
  -6  -4  12       30.58       30.23      3.88 o 
  -5  -4  12      351.01      353.55     14.79 o 
  -4  -4  12      192.27      179.29     10.13 o 
  -3  -4  12       28.75       28.25      1.79 o 
  -2  -4  12      167.15      163.10      6.12 o 
  -1  -4  12      111.09      112.43      5.16 o 
   0  -4  12       40.59       43.16      3.48 o 
   1  -4  12       80.20       73.93     10.50 o 
   2  -4  12       27.80       23.86      4.53 o 
  -6  -3  12      163.14      156.08      6.57 o 
  -5  -3  12       12.21       13.96      4.34 o 
  -4  -3  12       21.44       24.15      3.43 o 
  -3  -3  12      410.50      401.02     10.50 o 
  -2  -3  12        9.16        7.22      1.36 o 
  -1  -3  12      396.39      399.20     13.29 o 
   0  -3  12       44.10       45.28      4.49 o 
   1  -3  12       27.10       34.44      8.41 o 
   2  -3  12      112.98      132.78      9.95 o 
   3  -3  12      181.22      180.43     10.63 o 
  -9  -2  12       27.79       32.85      9.56 o 
  -8  -2  12      240.49      277.05     21.89 o 
  -7  -2  12      132.00      146.72     15.87 o 
  -6  -2  12       42.59       50.67      8.91 o 
  -3  -2  12      127.75      125.40      3.75 o 
  -2  -2  12      219.94      221.41      8.98 o 
  -1  -2  12       25.96       37.76      3.91 o 
   0  -2  12       43.90       45.59      4.50 o 
   1  -2  12      231.70      215.22      9.21 o 
   2  -2  12      136.95      126.47      9.07 o 
   3  -2  12        7.57        9.14      4.09 o 
   4  -2  12       46.14       45.62      6.29 o 
 -10  -1  12       73.25       93.00     14.19 o 
  -9  -1  12      178.95      175.92     18.47 o 
  -8  -1  12       52.61       48.70     11.19 o 
  -7  -1  12      106.22       89.37     13.33 o 
  -6  -1  12      265.27      270.51     20.44 o 
  -5  -1  12       22.91       21.29      6.68 o 
  -4  -1  12      278.53      270.02      4.01 o 
  -3  -1  12      118.87      122.38      3.80 o 
  -2  -1  12        3.70        4.55      1.27 o 
  -1  -1  12       98.61      104.16      6.85 o 
   0  -1  12      392.64      375.61     13.55 o 
   1  -1  12       64.95       65.23      4.62 o 
   2  -1  12       29.92       36.26      5.67 o 
   3  -1  12       49.67       56.80     10.90 o 
   4  -1  12       12.55       10.67      4.04 o 
 -10   0  12        6.71        8.36      7.14 o 
  -9   0  12        6.09        0.94      8.36 o 
  -8   0  12      212.91      234.12     32.63 o 
  -7   0  12      233.36      250.56     32.37 o 
  -6   0  12      146.79      155.82     23.41 o 
  -5   0  12      178.27      192.75     13.60 o 
  -4   0  12       17.09       19.78      1.39 o 
  -3   0  12      108.20      108.63      3.45 o 
  -2   0  12      296.03      298.79      6.47 o 
  -1   0  12       96.78       95.27      3.87 o 
   0   0  12        1.64        2.33      1.50 o 
   1   0  12       77.25       72.73      5.75 o 
   2   0  12      177.45      176.10     10.96 o 
   3   0  12        6.59        3.76      3.78 o 
   4   0  12       38.66       43.96      9.11 o 
 -10   1  12       95.43       81.75     24.35 o 
  -9   1  12      183.23      186.51     18.70 o 
  -8   1  12       56.60       62.54      7.89 o 
  -7   1  12      114.54      117.49      9.39 o 
  -6   1  12      278.82      287.59     14.35 o 
  -5   1  12       22.41       24.32      1.32 o 
  -4   1  12      274.23      264.61      5.02 o 
  -3   1  12      155.86      160.15      6.05 o 
  -2   1  12        1.48        2.93      2.10 o 
  -1   1  12      131.44      146.86      5.73 o 
   0   1  12      385.57      395.14     11.71 o 
   1   1  12       69.24       57.41      7.46 o 
   2   1  12       28.53       31.00      6.21 o 
   3   1  12       46.52       44.81      3.51 o 
   4   1  12        9.52        8.33      5.35 o 
  -9   2  12       38.44       30.81      6.91 o 
  -8   2  12      242.84      237.83     17.85 o 
  -7   2  12      130.90      157.30     13.65 o 
  -6   2  12       31.10       36.61      6.12 o 
  -5   2  12      363.84      366.00     10.71 o 
  -4   2  12      143.34      145.68      6.29 o 
  -3   2  12      140.52      146.03      5.21 o 
  -2   2  12      243.32      255.90      7.81 o 
  -1   2  12       38.70       41.59      4.24 o 
   0   2  12       46.33       46.22      4.27 o 
   1   2  12      247.53      246.47      7.39 o 
   2   2  12      128.10      130.88      7.78 o 
   3   2  12        5.67        5.83      3.79 o 
   4   2  12       39.67       45.56     17.70 o 
  -9   3  12       45.00       51.06      8.42 o 
  -8   3  12       29.96       28.98      6.54 o 
  -7   3  12      216.67      214.84     21.84 o 
  -6   3  12      180.61      172.12      7.95 o 
  -5   3  12       13.18       13.54      3.24 o 
  -4   3  12       23.52       29.70      3.69 o 
  -3   3  12      430.11      442.80     14.28 o 
  -2   3  12        5.26        7.61      2.38 o 
  -1   3  12      423.99      431.01     13.78 o 
   0   3  12       47.32       42.18      4.26 o 
   1   3  12       28.71       36.46      4.02 o 
   2   3  12       95.72       95.33      5.91 o 
   3   3  12      169.29      180.90     14.74 o 
  -8   4  12      143.58      140.55     12.58 o 
  -7   4  12       15.76       13.23      5.41 o 
  -6   4  12       38.74       34.71      3.23 o 
  -5   4  12      330.91      340.38     14.67 o 
  -4   4  12      191.73      192.34      9.27 o 
  -3   4  12       25.18       22.58      3.32 o 
  -2   4  12      165.59      165.56      7.79 o 
  -1   4  12       96.36      103.00      5.79 o 
   0   4  12       45.18       47.72      3.87 o 
   1   4  12       77.21       76.71      5.32 o 
   2   4  12       43.58       40.43      5.11 o 
  -7   5  12       21.15       12.87      6.11 o 
  -6   5  12       45.85       51.66      5.48 o 
  -5   5  12       10.45        9.30      2.72 o 
  -4   5  12       57.54       58.47      4.89 o 
  -3   5  12      163.55      154.99      8.81 o 
  -2   5  12       59.55       54.07      4.87 o 
  -1   5  12       66.45       71.72      7.38 o 
   0   5  12      113.64      124.67      6.26 o 
   1   5  12       16.87       12.39      3.19 o 
  -4   6  12       28.12       28.86      6.22 o 
  -3   6  12        0.49       -0.21      2.53 o 
  -2   6  12      113.15      112.07      7.21 o 
  -4  -5  13       35.09       27.35      9.19 o 
  -3  -5  13       94.57       99.45      8.79 o 
  -2  -5  13       24.64       26.26      5.82 o 
  -5  -4  13      194.67      189.79     10.05 o 
  -4  -4  13      129.07      122.85      8.22 o 
  -3  -4  13       19.44       17.64      4.40 o 
  -2  -4  13       71.67       68.53      3.81 o 
  -1  -4  13      160.12      166.45      8.82 o 
   0  -4  13       11.03        9.88      3.43 o 
  -4  -3  13        1.42       -1.40      2.03 o 
  -2  -3  13       48.25       41.69      4.92 o 
  -1  -3  13       85.34       73.69      5.14 o 
   0  -3  13       52.06       44.41      4.79 o 
   1  -3  13       28.96       34.16      4.22 o 
   2  -3  13        9.25       10.65      3.63 o 
  -8  -2  13      137.69      144.63     17.75 o 
  -7  -2  13       73.37       87.86     12.59 o 
  -3  -2  13       21.26       14.09      2.67 o 
  -2  -2  13      106.06       99.01      7.42 o 
  -1  -2  13      133.45      126.06      8.94 o 
   0  -2  13        3.75        3.74      2.16 o 
   1  -2  13       97.09       94.70      7.39 o 
   2  -2  13      117.49      124.88     17.20 o 
  -9  -1  13       96.96       78.04     15.07 o 
  -8  -1  13       14.30       21.04      9.16 o 
  -7  -1  13       19.71       22.86      8.31 o 
  -6  -1  13      144.56      138.24     14.79 o 
  -5  -1  13       81.14       70.22     10.85 o 
  -4  -1  13       90.46       80.04     10.82 o 
  -3  -1  13      118.03      111.77      6.59 o 
  -2  -1  13       62.37       64.67      3.72 o 
  -1  -1  13       15.57       25.07      2.51 o 
   0  -1  13      214.66      209.42      8.18 o 
   1  -1  13       70.06       67.25      6.57 o 
   2  -1  13        7.37        7.00      5.60 o 
   3  -1  13       47.63       68.02     12.05 o 
  -9   0  13        5.51        3.77      6.17 o 
  -8   0  13       54.44       73.99     12.59 o 
  -7   0  13      174.24      158.48     16.76 o 
  -6   0  13        9.25       14.93      6.79 o 
  -5   0  13       35.11       47.81      8.59 o 
  -4   0  13       60.07       81.46      9.73 o 
  -3   0  13        4.86        3.56      1.58 o 
  -2   0  13      174.11      170.64      5.26 o 
  -1   0  13      187.11      180.80      6.63 o 
   0   0  13       61.39       72.26      6.55 o 
   1   0  13        7.83        6.49      2.67 o 
   2   0  13       90.75       90.09      6.93 o 
   3   0  13        3.65        5.44      3.38 o 
  -9   1  13       92.46      112.32     15.01 o 
  -8   1  13       25.62       33.23      9.28 o 
  -7   1  13       27.53       26.24      5.97 o 
  -6   1  13      147.08      139.02     10.64 o 
  -5   1  13       68.31       81.01      7.53 o 
  -4   1  13       87.00       87.13      4.70 o 
  -3   1  13      128.21      123.65      3.63 o 
  -2   1  13       64.45       72.38      3.28 o 
  -1   1  13       23.87       21.60      2.48 o 
   0   1  13      217.72      208.41      6.95 o 
   1   1  13       70.60       74.54      6.20 o 
   2   1  13        9.62        9.77      2.58 o 
   3   1  13       55.23       66.94      7.09 o 
  -8   2  13      151.96      135.90     12.29 o 
  -7   2  13       64.59       69.53      8.78 o 
  -6   2  13       17.92       16.97      6.19 o 
  -5   2  13      155.81      155.93     11.36 o 
  -4   2  13      147.32      146.98      6.91 o 
  -3   2  13       20.56       14.57      6.30 o 
  -2   2  13       91.98       94.42      4.91 o 
  -1   2  13      159.26      165.06      6.34 o 
   0   2  13        5.05        6.13      2.02 o 
   1   2  13      104.01      102.94      7.68 o 
   2   2  13       95.98       94.78      7.88 o 
  -8   3  13       33.66       38.86      9.45 o 
  -7   3  13      119.58      129.06     11.53 o 
  -6   3  13      159.76      154.30     15.11 o 
  -5   3  13       44.45       50.06      4.51 o 
  -4   3  13        2.36        2.68      1.59 o 
  -3   3  13      253.01      257.69      8.98 o 
  -2   3  13       53.24       45.01      4.58 o 
  -1   3  13       79.77       83.57     10.13 o 
   0   3  13       58.13       56.08      4.83 o 
   1   3  13       37.63       36.91      3.35 o 
   2   3  13        7.31        8.85      6.17 o 
  -6   4  13       24.76       17.07      6.92 o 
  -5   4  13      174.04      175.73      9.81 o 
  -4   4  13      124.92      120.73      8.00 o 
  -3   4  13       19.02       19.99      3.47 o 
  -2   4  13       58.16       62.62      5.81 o 
  -1   4  13      156.11      153.18     10.34 o 
   0   4  13       13.62       11.53      2.99 o 
  -4   5  13       29.65       29.08      4.06 o 
  -3   5  13       70.09       73.50      6.55 o 
  -2   5  13       25.15       19.30      4.39 o 
  -1  -3  14       45.11       43.29      3.51 o 
  -1  -2  14      147.84      132.02      8.08 o 
   0  -2  14        1.67        1.93      2.16 o 
  -7  -1  14        1.80        5.00      9.71 o 
  -6  -1  14      129.37      142.41     15.73 o 
  -5  -1  14      142.74      143.81     14.99 o 
  -4  -1  14       20.63       24.52      6.79 o 
  -2  -1  14      112.93      112.24     10.33 o 
  -1  -1  14       14.91       12.69      2.39 o 
   0  -1  14      174.88      181.78      8.06 o 
   1  -1  14       62.62       70.80      6.37 o 
  -7   0  14      370.05      400.30     29.89 o 
  -6   0  14       12.36       15.84     12.36 o 
  -5   0  14       14.50       10.05      5.99 o 
  -4   0  14      141.68      164.50     14.64 o 
  -3   0  14       60.95       74.21      9.51 o 
  -2   0  14      151.35      146.05      4.93 o 
  -1   0  14      273.93      260.65     21.39 o 
   0   0  14       62.04       71.38      8.43 o 
   1   0  14        8.67        5.55      3.47 o 
  -7   1  14        0.88        1.56      4.32 o 
  -6   1  14      131.01      127.44     11.16 o 
  -5   1  14      128.27      133.34     10.38 o 
  -4   1  14       19.17       13.71      5.61 o 
  -3   1  14      113.97       95.64      3.63 o 
  -2   1  14      110.60      117.14      4.29 o 
  -1   1  14       15.32       14.41      2.25 o 
   0   1  14      169.39      160.20      9.27 o 
   1   1  14       52.28       55.62      4.38 o 
  -7   2  14      155.99      164.36     13.38 o 
  -6   2  14       65.02       79.80      9.01 o 
  -5   2  14       84.80       90.02     15.01 o 
  -4   2  14      183.39      180.82     11.59 o 
  -3   2  14       53.37       52.10      4.47 o 
  -2   2  14       48.64       47.41      4.78 o 
  -1   2  14      160.17      164.96      6.82 o 
   0   2  14        1.50        2.29      1.90 o 
  -6   3  14      220.73      214.48     14.90 o 
  -5   3  14       37.18       30.34     16.24 o 
  -4   3  14        1.59       -1.79      1.79 o 
  -3   3  14      226.17      234.83      9.03 o 
  -2   3  14      106.62      103.91      6.90 o 
  -1   3  14       44.66       38.51      5.99 o 
  -5   0  15        0.94       -4.48      5.51 o 
  -4   0  15       90.96       90.46     12.22 o 
  -3   0  15       81.11      101.16     11.82 o 
  -4   1  15        7.35        4.06      3.70 o 
  -3   1  15       43.66       41.97      6.03 o 
  -2   1  15       85.11       84.92      9.47 o 
                                                 
